# Supplementary material for: N-[2-(2-Bromo­benzyl­amino)phen­yl]-N-butylformamide
Source: Acta Crystallogr Sect E Struct Rep Online. 2009 Oct 23;65(Pt 11):o2826. doi: 10.1107/S1600536809042883 (PMC2971065; doi:10.1107/S1600536809042883)
Supplement: Supplementary file 1 [file e-65-o2826-sup1.cif]

##############################################################################
###                                                                        ###
###        Electronic paper (Acta Crystallographica Section E)             ###
###                                                                        ###
##############################################################################
#                                                                            #
# This CIF contains the data in a paper accepted for publication in Acta     #
# Crystallographica Section E. It conforms to the requirements of Notes      #
# for Authors for Section E, and has been peer reviewed under the auspices   #
# of the IUCr Commission on Journals.                                        #
#                                                                            #
# Full details of the Crystallographic Information File format               #
# are given in the paper "The Crystallographic Information File (CIF):       #
# a New Standard Archive File for Crystallography" by S. R. Hall, F. H.      #
# Allen and I. D. Brown [Acta Cryst. (1991), A47, 655-685].                  #
#                                                                            #
# The current version of the core CIF dictionary is obtainable from          #
# ftp://ftp.iucr.org/pub/cif_core.dic. The current version number is 2.4.    #
#                                                                            #
# Software is freely available for graphical display of the structure(s) in  #
# this CIF.  For information consult the CIF home page http://www.iucr.org/  #
# cif/home.html                                                              #
#                                                                            #
# This file may be used for bona fide research purposes within the           #
# scientific community so long as proper attribution is given to the journal # 
# article from which it was obtained.                                        #
#                                                                            #
##############################################################################
                                             
data_I
_audit_creation_method     SHELXL-97
_chemical_name_systematic
;
<i>N</i>-[2-(2-Bromobenzylamino)phenyl]-<i>N</i>-butyl-formamide
;
_chemical_name_common     ?
_chemical_formula_moiety     'C18 H21 Br N2 O'
_chemical_formula_sum     'C18 H21 Br N2 O'
_chemical_formula_iupac     'C18 H21 Br N2 O'
_chemical_formula_weight     361.28
_chemical_melting_point     ?
_symmetry_cell_setting     triclinic
_symmetry_space_group_name_H-M     'P -1'
_symmetry_space_group_name_Hall     '-P 1'
loop_
    _symmetry_equiv_pos_as_xyz
    'x, y, z'
    '-x, -y, -z'
_cell_length_a     8.7067(4)
_cell_length_b     10.8208(6)
_cell_length_c     19.7480(13)
_cell_angle_alpha     87.180(5)
_cell_angle_beta     82.622(5)
_cell_angle_gamma     66.706(5)
_cell_volume     1694.72(17)
_cell_formula_units_Z     4
_cell_measurement_reflns_used     5504
_cell_measurement_theta_min     4.5899
_cell_measurement_theta_max     34.6758
_cell_measurement_temperature     200(2)
_exptl_crystal_description     'thick needle'
_exptl_crystal_colour     colorless
_exptl_crystal_size_max     0.49
_exptl_crystal_size_mid     0.28
_exptl_crystal_size_min     0.23
_exptl_crystal_density_diffrn     1.416
_exptl_crystal_density_meas     ?
_exptl_crystal_density_method     'not measured'
_exptl_crystal_F_000     744
_exptl_absorpt_coefficient_mu     2.429
_exptl_absorpt_correction_type     multi-scan
_exptl_absorpt_process_details
;
(CrysAlis RED; Oxford Diffraction, 2009)
;
_exptl_absorpt_correction_T_min     0.47790
_exptl_absorpt_correction_T_max     1.00000
_exptl_special_details
;
;
_diffrn_ambient_temperature     200(2)
_diffrn_radiation_type     MoK\a
_diffrn_radiation_wavelength     0.71073
_diffrn_radiation_source     'Enhance (Mo) X-ray Source'
_diffrn_radiation_monochromator     graphite
_diffrn_measurement_device_type     'Oxford Diffraction Gemini R'
_diffrn_measurement_method     '\w scans'
_diffrn_detector_area_resol_mean     10.5081
_diffrn_reflns_number     13877
_diffrn_reflns_av_R_equivalents     0.0488
_diffrn_reflns_av_sigmaI/netI     0.0653
_diffrn_reflns_theta_min     4.60
_diffrn_reflns_theta_max     25.18
_diffrn_reflns_theta_full     25.00
_diffrn_measured_fraction_theta_max     0.974
_diffrn_measured_fraction_theta_full     0.974
_diffrn_reflns_limit_h_min     -10
_diffrn_reflns_limit_h_max     10
_diffrn_reflns_limit_k_min     -12
_diffrn_reflns_limit_k_max     12
_diffrn_reflns_limit_l_min     -20
_diffrn_reflns_limit_l_max     23
_diffrn_standards_number     2
_diffrn_standards_interval_count     50
_diffrn_standards_interval_time     ?
_diffrn_standards_decay_%     <2%
_refine_special_details
;
Refinement of <i>F</i>^2^ against ALL reflections. The weighted <i>R</i>-factor
<i>wR</i> and goodness of fit <i>S</i> are based on <i>F</i>^2^, conventional
<i>R</i>-factors <i>R</i> are based on <i>F</i>, with <i>F</i> set to zero for
negative <i>F</i>^2^. The threshold expression of <i>F</i>^2^ >
\s(<i>F</i>^2^) is used only for calculating <i>R</i>-factors(gt) <i>etc</i>.
and is not relevant to the choice of reflections for refinement.
<i>R</i>-factors based on <i>F</i>^2^ are statistically about twice as large
as those based on <i>F</i>, and <i>R</i>- factors based on ALL data will be
even larger.
;
_reflns_number_total     5942
_reflns_number_gt     3799
_reflns_threshold_expression     I>2\s(I)
_refine_ls_structure_factor_coef     Fsqd
_refine_ls_matrix_type     full
_refine_ls_R_factor_all     0.1320
_refine_ls_R_factor_gt     0.0948
_refine_ls_wR_factor_gt     0.2391
_refine_ls_wR_factor_ref     0.2517
_refine_ls_goodness_of_fit_ref     1.098
_refine_ls_restrained_S_all     1.098
_refine_ls_number_reflns     5942
_refine_ls_number_parameters     399
_refine_ls_number_restraints     0
_refine_ls_hydrogen_treatment     constr
_refine_ls_weighting_scheme     calc
_refine_ls_weighting_details
        'calc w=1/[\s^2^(Fo^2^)+(0.0880P)^2^+17.2920P] where P=(Fo^2^+2Fc^2^)/3'
_atom_sites_solution_hydrogens     geom
_atom_sites_solution_primary     direct
_atom_sites_solution_secondary     difmap
_refine_ls_shift/su_max     0.000
_refine_ls_shift/su_mean     0.000
_refine_diff_density_max     1.936
_refine_diff_density_min     -0.815
_refine_ls_extinction_method     none
_refine_ls_extinction_coef     ?
loop_
    _atom_type_symbol
    _atom_type_description
    _atom_type_scat_dispersion_real
    _atom_type_scat_dispersion_imag
    _atom_type_scat_source
    'C' 'C' 0.0033 0.0016
                         'International Tables Vol C Tables 4.2.6.8 and 6.1.1.4'
    'H' 'H' 0.0000 0.0000
                         'International Tables Vol C Tables 4.2.6.8 and 6.1.1.4'
    'N' 'N' 0.0061 0.0033
                         'International Tables Vol C Tables 4.2.6.8 and 6.1.1.4'
    'O' 'O' 0.0106 0.0060
                         'International Tables Vol C Tables 4.2.6.8 and 6.1.1.4'
    'Br' 'Br' -0.2901 2.4595
                         'International Tables Vol C Tables 4.2.6.8 and 6.1.1.4'
_computing_data_collection
;
CrysAlis CCD (Oxford Diffraction, 2009)
;
_computing_cell_refinement
;
CrysAlis RED (Oxford Diffraction, 2009)
;
_computing_data_reduction
;
CrysAlis RED (Oxford Diffraction, 2009)
;
_computing_structure_solution     'SHELXS97 (Sheldrick, 2008)'
_computing_structure_refinement     'SHELXL97 (Sheldrick, 2008)'
_computing_molecular_graphics     'SHELXTL (Sheldrick, 2008)'
_computing_publication_material     'SHELXTL (Sheldrick, 2008)'
loop_
    _atom_site_type_symbol
    _atom_site_label
    _atom_site_fract_x
    _atom_site_fract_y
    _atom_site_fract_z
    _atom_site_U_iso_or_equiv
    _atom_site_adp_type
    _atom_site_calc_flag
    _atom_site_refinement_flags
    _atom_site_occupancy
    _atom_site_disorder_assembly
    _atom_site_disorder_group
    Br Br1A 0.37929(12) 1.19458(9) 0.60470(6) 0.0425(3) Uani d . 1 . .
    O O1A 1.2053(8) 0.4014(6) 0.4756(4) 0.0476(19) Uani d . 1 . .
    N N1A 1.1593(9) 0.6243(7) 0.4840(4) 0.0288(16) Uani d . 1 . .
    N N2A 0.8719(8) 0.8358(7) 0.5427(4) 0.0299(17) Uani d . 1 . .
    H H2AA 0.8683 0.7671 0.5218 0.036 Uiso calc R 1 . .
    C C1A 1.2027(11) 0.4980(8) 0.5061(5) 0.033(2) Uani d . 1 . .
    H H1AA 1.2355 0.4810 0.5509 0.039 Uiso calc R 1 . .
    C C2A 1.1740(10) 0.7226(8) 0.5264(5) 0.0264(19) Uani d . 1 . .
    C C3A 1.3288(11) 0.7153(9) 0.5390(5) 0.031(2) Uani d . 1 . .
    H H3AA 1.4269 0.6425 0.5202 0.037 Uiso calc R 1 . .
    C C4A 1.3465(12) 0.8090(10) 0.5775(5) 0.041(2) Uani d . 1 . .
    H H4AA 1.4549 0.8013 0.5860 0.050 Uiso calc R 1 . .
    C C5A 1.2051(13) 0.9140(9) 0.6036(5) 0.037(2) Uani d . 1 . .
    H H5AA 1.2165 0.9800 0.6302 0.044 Uiso calc R 1 . .
    C C6A 1.0472(12) 0.9271(9) 0.5925(5) 0.033(2) Uani d . 1 . .
    H H6AA 0.9518 1.0023 0.6110 0.040 Uiso calc R 1 . .
    C C7A 1.0242(10) 0.8308(8) 0.5541(4) 0.0233(18) Uani d . 1 . .
    C C8A 0.7142(11) 0.9480(9) 0.5629(5) 0.032(2) Uani d . 1 . .
    H H8AA 0.6292 0.9468 0.5344 0.039 Uiso calc R 1 . .
    H H8AB 0.7308 1.0327 0.5530 0.039 Uiso calc R 1 . .
    C C9A 0.6447(10) 0.9492(8) 0.6369(5) 0.0285(19) Uani d . 1 . .
    C C10A 0.4963(11) 1.0512(9) 0.6642(5) 0.032(2) Uani d . 1 . .
    C C11A 0.4255(13) 1.0523(12) 0.7299(5) 0.045(3) Uani d . 1 . .
    H H11A 0.3235 1.1241 0.7464 0.054 Uiso calc R 1 . .
    C C12A 0.5068(16) 0.9449(14) 0.7730(5) 0.059(3) Uani d . 1 . .
    H H12A 0.4588 0.9425 0.8188 0.070 Uiso calc R 1 . .
    C C13A 0.6551(16) 0.8438(13) 0.7486(6) 0.056(3) Uani d . 1 . .
    H H13A 0.7114 0.7715 0.7775 0.067 Uiso calc R 1 . .
    C C14A 0.7229(13) 0.8476(10) 0.6812(5) 0.038(2) Uani d . 1 . .
    H H14A 0.8270 0.7776 0.6651 0.046 Uiso calc R 1 . .
    C C15A 1.1081(11) 0.6630(9) 0.4164(5) 0.032(2) Uani d . 1 . .
    H H15A 1.0037 0.7458 0.4202 0.039 Uiso calc R 1 . .
    H H15B 1.0819 0.5910 0.3980 0.039 Uiso calc R 1 . .
    C C16A 1.2394(13) 0.6877(10) 0.3668(6) 0.045(2) Uani d . 1 . .
    H H16A 1.2736 0.7527 0.3878 0.054 Uiso calc R 1 . .
    H H16B 1.1871 0.7307 0.3255 0.054 Uiso calc R 1 . .
    C C17A 1.3970(14) 0.5643(12) 0.3448(6) 0.050(3) Uani d . 1 . .
    H H17A 1.4804 0.5943 0.3182 0.060 Uiso calc R 1 . .
    H H17B 1.4462 0.5180 0.3861 0.060 Uiso calc R 1 . .
    C C18A 1.3692(18) 0.4668(14) 0.3032(7) 0.074(4) Uani d . 1 . .
    H H18A 1.4779 0.3957 0.2870 0.111 Uiso calc R 1 . .
    H H18B 1.3122 0.5130 0.2640 0.111 Uiso calc R 1 . .
    H H18C 1.2991 0.4269 0.3312 0.111 Uiso calc R 1 . .
    Br Br1B 0.13415(14) 0.30839(10) 0.89286(6) 0.0507(4) Uani d . 1 . .
    O O1B 0.1010(8) 1.1026(6) 1.0104(4) 0.0420(17) Uani d . 1 . .
    N N2B 0.2350(10) 0.6702(8) 0.9504(5) 0.043(2) Uani d . 1 . .
    H H2BA 0.1516 0.7404 0.9700 0.051 Uiso calc R 1 . .
    N N1B 0.2818(10) 0.8840(8) 1.0051(4) 0.0367(19) Uani d . 1 . .
    C C1B 0.2085(12) 1.0049(9) 0.9810(6) 0.040(2) Uani d . 1 . .
    H H1B 0.2438 1.0180 0.9347 0.048 Uiso calc R 1 . .
    C C2B 0.4187(11) 0.7787(9) 0.9663(4) 0.029(2) Uani d . 1 . .
    C C3B 0.5739(12) 0.7863(10) 0.9563(5) 0.040(2) Uani d . 1 . .
    H H3BA 0.5885 0.8603 0.9741 0.048 Uiso calc R 1 . .
    C C4B 0.7098(13) 0.6858(11) 0.9199(6) 0.046(3) Uani d . 1 . .
    H H4BA 0.8176 0.6899 0.9127 0.056 Uiso calc R 1 . .
    C C5B 0.6836(12) 0.5805(11) 0.8948(5) 0.045(3) Uani d . 1 . .
    H H5BA 0.7750 0.5102 0.8704 0.054 Uiso calc R 1 . .
    C C6B 0.5278(12) 0.5753(10) 0.9044(5) 0.040(2) Uani d . 1 . .
    H H6BA 0.5135 0.5016 0.8859 0.048 Uiso calc R 1 . .
    C C7B 0.3897(11) 0.6742(9) 0.9403(5) 0.034(2) Uani d . 1 . .
    C C8B 0.1972(13) 0.5605(10) 0.9317(5) 0.042(2) Uani d . 1 . .
    H H8BA 0.0930 0.5649 0.9602 0.051 Uiso calc R 1 . .
    H H8BB 0.2892 0.4758 0.9432 0.051 Uiso calc R 1 . .
    C C9B 0.1733(11) 0.5527(10) 0.8569(5) 0.039(2) Uani d . 1 . .
    C C10B 0.1435(11) 0.4489(9) 0.8321(5) 0.036(2) Uani d . 1 . .
    C C11B 0.1136(14) 0.4417(12) 0.7659(6) 0.052(3) Uani d . 1 . .
    H H11B 0.0909 0.3685 0.7518 0.063 Uiso calc R 1 . .
    C C12B 0.1169(16) 0.5430(14) 0.7193(7) 0.063(3) Uani d . 1 . .
    H H12B 0.0989 0.5396 0.6731 0.076 Uiso calc R 1 . .
    C C13B 0.1474(15) 0.6475(14) 0.7431(6) 0.061(4) Uani d . 1 . .
    H H13B 0.1470 0.7185 0.7128 0.074 Uiso calc R 1 . .
    C C14B 0.1787(14) 0.6529(11) 0.8103(7) 0.055(3) Uani d . 1 . .
    H H14B 0.2039 0.7248 0.8243 0.066 Uiso calc R 1 . .
    C C15B 0.2170(14) 0.8513(11) 1.0754(5) 0.046(3) Uani d . 1 . .
    H H15C 0.0960 0.9090 1.0858 0.055 Uiso calc R 1 . .
    H H15D 0.2295 0.7562 1.0768 0.055 Uiso calc R 1 . .
    C C16B 0.3143(18) 0.8742(17) 1.1276(7) 0.074(4) Uani d . 1 . .
    H H16C 0.3079 0.9677 1.1241 0.089 Uiso calc R 1 . .
    H H16D 0.4342 0.8122 1.1189 0.089 Uiso calc R 1 . .
    C C17B 0.240(2) 0.8494(17) 1.2001(7) 0.077(4) Uani d . 1 . .
    H H17C 0.2473 0.7556 1.2028 0.093 Uiso calc R 1 . .
    H H17D 0.3088 0.8596 1.2338 0.093 Uiso calc R 1 . .
    C C18B 0.064(2) 0.9411(16) 1.2183(7) 0.089(5) Uani d . 1 . .
    H H18D 0.0199 0.9132 1.2619 0.133 Uiso calc R 1 . .
    H H18E -0.0034 0.9385 1.1827 0.133 Uiso calc R 1 . .
    H H18F 0.0576 1.0329 1.2226 0.133 Uiso calc R 1 . .
loop_
    _atom_site_aniso_label
    _atom_site_aniso_U_11
    _atom_site_aniso_U_22
    _atom_site_aniso_U_33
    _atom_site_aniso_U_12
    _atom_site_aniso_U_13
    _atom_site_aniso_U_23
    Br1A 0.0302(5) 0.0275(5) 0.0621(8) -0.0027(4) -0.0057(5) -0.0033(5)
    O1A 0.040(4) 0.016(3) 0.083(6) -0.009(3) 0.007(4) -0.015(3)
    N1A 0.025(4) 0.020(4) 0.039(5) -0.005(3) -0.006(3) -0.001(3)
    N2A 0.022(3) 0.020(4) 0.043(5) -0.004(3) 0.003(3) -0.008(3)
    C1A 0.029(5) 0.023(5) 0.043(6) -0.010(4) 0.006(4) -0.003(4)
    C2A 0.023(4) 0.021(4) 0.033(5) -0.008(3) 0.000(4) 0.004(4)
    C3A 0.029(5) 0.026(5) 0.036(5) -0.010(4) -0.005(4) 0.004(4)
    C4A 0.035(5) 0.048(6) 0.049(6) -0.022(5) -0.015(5) 0.007(5)
    C5A 0.051(6) 0.032(5) 0.039(6) -0.030(5) -0.002(5) 0.000(4)
    C6A 0.042(5) 0.022(4) 0.037(6) -0.013(4) -0.008(4) 0.000(4)
    C7A 0.027(4) 0.016(4) 0.027(5) -0.008(3) -0.004(4) 0.000(3)
    C8A 0.025(4) 0.023(4) 0.042(6) -0.004(4) 0.004(4) -0.011(4)
    C9A 0.025(4) 0.024(4) 0.038(5) -0.012(4) 0.001(4) -0.002(4)
    C10A 0.027(4) 0.028(5) 0.041(6) -0.011(4) -0.003(4) -0.002(4)
    C11A 0.033(5) 0.059(7) 0.038(6) -0.015(5) 0.007(5) -0.013(5)
    C12A 0.066(8) 0.098(10) 0.021(6) -0.045(8) 0.008(5) -0.007(6)
    C13A 0.062(7) 0.061(7) 0.049(7) -0.029(6) -0.016(6) 0.018(6)
    C14A 0.041(5) 0.032(5) 0.038(6) -0.010(4) -0.009(4) 0.010(4)
    C15A 0.033(5) 0.028(5) 0.027(5) -0.002(4) -0.005(4) -0.007(4)
    C16A 0.048(6) 0.035(5) 0.046(7) -0.012(5) -0.001(5) 0.000(5)
    C17A 0.047(6) 0.055(7) 0.042(7) -0.015(5) 0.002(5) -0.007(5)
    C18A 0.082(10) 0.067(9) 0.063(9) -0.023(8) 0.022(7) -0.035(7)
    Br1B 0.0518(7) 0.0338(6) 0.0641(8) -0.0140(5) -0.0099(6) 0.0050(5)
    O1B 0.037(4) 0.019(3) 0.064(5) -0.004(3) -0.009(3) -0.006(3)
    N2B 0.028(4) 0.034(5) 0.059(6) -0.004(4) -0.002(4) -0.011(4)
    N1B 0.038(4) 0.032(4) 0.026(4) 0.000(4) -0.001(3) 0.004(3)
    C1B 0.032(5) 0.031(5) 0.060(7) -0.012(5) -0.013(5) 0.002(5)
    C2B 0.031(5) 0.029(5) 0.020(5) -0.004(4) -0.004(4) 0.007(4)
    C3B 0.040(5) 0.040(6) 0.038(6) -0.013(5) -0.006(4) 0.002(4)
    C4B 0.030(5) 0.060(7) 0.046(7) -0.016(5) -0.004(5) 0.010(5)
    C5B 0.027(5) 0.047(6) 0.040(6) 0.007(4) -0.004(4) 0.007(5)
    C6B 0.038(5) 0.029(5) 0.045(6) -0.005(4) 0.000(5) -0.007(4)
    C7B 0.029(5) 0.024(5) 0.038(6) -0.002(4) 0.001(4) 0.001(4)
    C8B 0.036(5) 0.039(6) 0.050(7) -0.014(5) -0.001(5) 0.008(5)
    C9B 0.025(5) 0.037(5) 0.048(6) -0.005(4) -0.003(4) 0.009(5)
    C10B 0.027(5) 0.032(5) 0.040(6) -0.002(4) 0.001(4) 0.001(4)
    C11B 0.045(6) 0.046(6) 0.051(7) -0.002(5) -0.001(5) -0.010(5)
    C12B 0.058(8) 0.069(9) 0.045(7) -0.006(7) -0.005(6) 0.008(6)
    C13B 0.054(7) 0.068(8) 0.045(7) -0.010(6) -0.005(6) 0.034(6)
    C14B 0.042(6) 0.047(7) 0.071(9) -0.015(5) -0.005(6) 0.022(6)
    C15B 0.046(6) 0.048(6) 0.040(6) -0.014(5) -0.002(5) -0.007(5)
    C16B 0.070(9) 0.110(12) 0.056(8) -0.048(9) -0.012(7) -0.014(8)
    C17B 0.098(11) 0.099(11) 0.044(8) -0.048(10) -0.016(8) 0.018(7)
    C18B 0.111(13) 0.082(11) 0.049(9) -0.020(10) 0.018(8) -0.007(7)
_geom_special_details
;
All e.s.d.'s (except the e.s.d. in the dihedral angle between two l.s. planes)
are estimated using the full covariance matrix. The cell e.s.d.'s are taken
into account individually in the estimation of e.s.d.'s in distances, angles
and torsion angles; correlations between e.s.d.'s in cell parameters are only
used when they are defined by crystal symmetry. An approximate (isotropic)
treatment of cell e.s.d.'s is used for estimating e.s.d.'s involving l.s.
planes.
;
loop_
    _geom_bond_atom_site_label_1
    _geom_bond_atom_site_label_2
    _geom_bond_site_symmetry_2
    _geom_bond_distance
    _geom_bond_publ_flag
    Br1A C10A . 1.925(9) ?
    O1A C1A . 1.224(11) ?
    N1A C1A . 1.333(11) ?
    N1A C2A . 1.440(11) ?
    N1A C15A . 1.452(11) ?
    N2A C7A . 1.353(11) ?
    N2A C8A . 1.452(11) ?
    N2A H2AA . 0.8800 ?
    C1A H1AA . 0.9500 ?
    C2A C3A . 1.373(12) ?
    C2A C7A . 1.429(12) ?
    C3A C4A . 1.365(13) ?
    C3A H3AA . 0.9500 ?
    C4A C5A . 1.364(14) ?
    C4A H4AA . 0.9500 ?
    C5A C6A . 1.370(13) ?
    C5A H5AA . 0.9500 ?
    C6A C7A . 1.409(12) ?
    C6A H6AA . 0.9500 ?
    C8A C9A . 1.507(13) ?
    C8A H8AA . 0.9900 ?
    C8A H8AB . 0.9900 ?
    C9A C14A . 1.380(12) ?
    C9A C10A . 1.389(12) ?
    C10A C11A . 1.362(14) ?
    C11A C12A . 1.408(17) ?
    C11A H11A . 0.9500 ?
    C12A C13A . 1.368(17) ?
    C12A H12A . 0.9500 ?
    C13A C14A . 1.391(15) ?
    C13A H13A . 0.9500 ?
    C14A H14A . 0.9500 ?
    C15A C16A . 1.505(14) ?
    C15A H15A . 0.9900 ?
    C15A H15B . 0.9900 ?
    C16A C17A . 1.520(14) ?
    C16A H16A . 0.9900 ?
    C16A H16B . 0.9900 ?
    C17A C18A . 1.478(17) ?
    C17A H17A . 0.9900 ?
    C17A H17B . 0.9900 ?
    C18A H18A . 0.9800 ?
    C18A H18B . 0.9800 ?
    C18A H18C . 0.9800 ?
    Br1B C10B . 1.910(10) ?
    O1B C1B . 1.212(12) ?
    N2B C7B . 1.354(12) ?
    N2B C8B . 1.427(13) ?
    N2B H2BA . 0.8800 ?
    N1B C1B . 1.305(12) ?
    N1B C2B . 1.443(12) ?
    N1B C15B . 1.509(13) ?
    C1B H1B . 0.9500 ?
    C2B C3B . 1.374(13) ?
    C2B C7B . 1.388(13) ?
    C3B C4B . 1.393(15) ?
    C3B H3BA . 0.9500 ?
    C4B C5B . 1.373(16) ?
    C4B H4BA . 0.9500 ?
    C5B C6B . 1.368(14) ?
    C5B H5BA . 0.9500 ?
    C6B C7B . 1.389(13) ?
    C6B H6BA . 0.9500 ?
    C8B C9B . 1.528(15) ?
    C8B H8BA . 0.9900 ?
    C8B H8BB . 0.9900 ?
    C9B C10B . 1.373(14) ?
    C9B C14B . 1.399(14) ?
    C10B C11B . 1.378(15) ?
    C11B C12B . 1.403(17) ?
    C11B H11B . 0.9500 ?
    C12B C13B . 1.375(19) ?
    C12B H12B . 0.9500 ?
    C13B C14B . 1.396(17) ?
    C13B H13B . 0.9500 ?
    C14B H14B . 0.9500 ?
    C15B C16B . 1.502(16) ?
    C15B H15C . 0.9900 ?
    C15B H15D . 0.9900 ?
    C16B C17B . 1.550(18) ?
    C16B H16C . 0.9900 ?
    C16B H16D . 0.9900 ?
    C17B C18B . 1.47(2) ?
    C17B H17C . 0.9900 ?
    C17B H17D . 0.9900 ?
    C18B H18D . 0.9800 ?
    C18B H18E . 0.9800 ?
    C18B H18F . 0.9800 ?
loop_
    _geom_angle_atom_site_label_1
    _geom_angle_atom_site_label_2
    _geom_angle_atom_site_label_3
    _geom_angle_site_symmetry_1
    _geom_angle_site_symmetry_3
    _geom_angle
    _geom_angle_publ_flag
    C1A N1A C2A . . 119.2(8) ?
    C1A N1A C15A . . 121.5(8) ?
    C2A N1A C15A . . 119.2(7) ?
    C7A N2A C8A . . 123.7(7) ?
    C7A N2A H2AA . . 118.1 ?
    C8A N2A H2AA . . 118.1 ?
    O1A C1A N1A . . 127.6(10) ?
    O1A C1A H1AA . . 116.2 ?
    N1A C1A H1AA . . 116.2 ?
    C3A C2A C7A . . 120.1(8) ?
    C3A C2A N1A . . 121.0(8) ?
    C7A C2A N1A . . 118.9(7) ?
    C4A C3A C2A . . 122.2(9) ?
    C4A C3A H3AA . . 118.9 ?
    C2A C3A H3AA . . 118.9 ?
    C5A C4A C3A . . 118.5(9) ?
    C5A C4A H4AA . . 120.8 ?
    C3A C4A H4AA . . 120.8 ?
    C4A C5A C6A . . 122.0(9) ?
    C4A C5A H5AA . . 119.0 ?
    C6A C5A H5AA . . 119.0 ?
    C5A C6A C7A . . 121.0(9) ?
    C5A C6A H6AA . . 119.5 ?
    C7A C6A H6AA . . 119.5 ?
    N2A C7A C6A . . 124.0(8) ?
    N2A C7A C2A . . 119.8(7) ?
    C6A C7A C2A . . 116.2(8) ?
    N2A C8A C9A . . 115.2(8) ?
    N2A C8A H8AA . . 108.5 ?
    C9A C8A H8AA . . 108.5 ?
    N2A C8A H8AB . . 108.5 ?
    C9A C8A H8AB . . 108.5 ?
    H8AA C8A H8AB . . 107.5 ?
    C14A C9A C10A . . 116.1(9) ?
    C14A C9A C8A . . 121.9(8) ?
    C10A C9A C8A . . 122.0(8) ?
    C11A C10A C9A . . 123.6(9) ?
    C11A C10A Br1A . . 118.2(7) ?
    C9A C10A Br1A . . 118.1(7) ?
    C10A C11A C12A . . 118.6(10) ?
    C10A C11A H11A . . 120.7 ?
    C12A C11A H11A . . 120.7 ?
    C13A C12A C11A . . 119.8(10) ?
    C13A C12A H12A . . 120.1 ?
    C11A C12A H12A . . 120.1 ?
    C12A C13A C14A . . 119.5(11) ?
    C12A C13A H13A . . 120.2 ?
    C14A C13A H13A . . 120.2 ?
    C9A C14A C13A . . 122.4(10) ?
    C9A C14A H14A . . 118.8 ?
    C13A C14A H14A . . 118.8 ?
    N1A C15A C16A . . 113.6(8) ?
    N1A C15A H15A . . 108.9 ?
    C16A C15A H15A . . 108.9 ?
    N1A C15A H15B . . 108.9 ?
    C16A C15A H15B . . 108.9 ?
    H15A C15A H15B . . 107.7 ?
    C15A C16A C17A . . 116.0(8) ?
    C15A C16A H16A . . 108.3 ?
    C17A C16A H16A . . 108.3 ?
    C15A C16A H16B . . 108.3 ?
    C17A C16A H16B . . 108.3 ?
    H16A C16A H16B . . 107.4 ?
    C18A C17A C16A . . 114.6(10) ?
    C18A C17A H17A . . 108.6 ?
    C16A C17A H17A . . 108.6 ?
    C18A C17A H17B . . 108.6 ?
    C16A C17A H17B . . 108.6 ?
    H17A C17A H17B . . 107.6 ?
    C17A C18A H18A . . 109.5 ?
    C17A C18A H18B . . 109.5 ?
    H18A C18A H18B . . 109.5 ?
    C17A C18A H18C . . 109.5 ?
    H18A C18A H18C . . 109.5 ?
    H18B C18A H18C . . 109.5 ?
    C7B N2B C8B . . 124.9(8) ?
    C7B N2B H2BA . . 117.6 ?
    C8B N2B H2BA . . 117.6 ?
    C1B N1B C2B . . 122.6(8) ?
    C1B N1B C15B . . 118.8(9) ?
    C2B N1B C15B . . 118.6(7) ?
    O1B C1B N1B . . 128.1(11) ?
    O1B C1B H1B . . 115.9 ?
    N1B C1B H1B . . 115.9 ?
    C3B C2B C7B . . 122.3(9) ?
    C3B C2B N1B . . 118.4(9) ?
    C7B C2B N1B . . 119.3(8) ?
    C2B C3B C4B . . 120.2(10) ?
    C2B C3B H3BA . . 119.9 ?
    C4B C3B H3BA . . 119.9 ?
    C5B C4B C3B . . 118.2(9) ?
    C5B C4B H4BA . . 120.9 ?
    C3B C4B H4BA . . 120.9 ?
    C6B C5B C4B . . 121.0(10) ?
    C6B C5B H5BA . . 119.5 ?
    C4B C5B H5BA . . 119.5 ?
    C5B C6B C7B . . 122.2(10) ?
    C5B C6B H6BA . . 118.9 ?
    C7B C6B H6BA . . 118.9 ?
    N2B C7B C2B . . 121.0(8) ?
    N2B C7B C6B . . 122.9(9) ?
    C2B C7B C6B . . 116.2(9) ?
    N2B C8B C9B . . 116.8(8) ?
    N2B C8B H8BA . . 108.1 ?
    C9B C8B H8BA . . 108.1 ?
    N2B C8B H8BB . . 108.1 ?
    C9B C8B H8BB . . 108.1 ?
    H8BA C8B H8BB . . 107.3 ?
    C10B C9B C14B . . 116.6(10) ?
    C10B C9B C8B . . 122.2(9) ?
    C14B C9B C8B . . 121.2(10) ?
    C9B C10B C11B . . 123.8(10) ?
    C9B C10B Br1B . . 119.0(8) ?
    C11B C10B Br1B . . 117.2(8) ?
    C10B C11B C12B . . 119.6(12) ?
    C10B C11B H11B . . 120.2 ?
    C12B C11B H11B . . 120.2 ?
    C13B C12B C11B . . 117.3(12) ?
    C13B C12B H12B . . 121.3 ?
    C11B C12B H12B . . 121.3 ?
    C12B C13B C14B . . 122.4(11) ?
    C12B C13B H13B . . 118.8 ?
    C14B C13B H13B . . 118.8 ?
    C13B C14B C9B . . 120.2(12) ?
    C13B C14B H14B . . 119.9 ?
    C9B C14B H14B . . 119.9 ?
    C16B C15B N1B . . 109.8(9) ?
    C16B C15B H15C . . 109.7 ?
    N1B C15B H15C . . 109.7 ?
    C16B C15B H15D . . 109.7 ?
    N1B C15B H15D . . 109.7 ?
    H15C C15B H15D . . 108.2 ?
    C15B C16B C17B . . 109.6(11) ?
    C15B C16B H16C . . 109.8 ?
    C17B C16B H16C . . 109.8 ?
    C15B C16B H16D . . 109.8 ?
    C17B C16B H16D . . 109.8 ?
    H16C C16B H16D . . 108.2 ?
    C18B C17B C16B . . 113.4(12) ?
    C18B C17B H17C . . 108.9 ?
    C16B C17B H17C . . 108.9 ?
    C18B C17B H17D . . 108.9 ?
    C16B C17B H17D . . 108.9 ?
    H17C C17B H17D . . 107.7 ?
    C17B C18B H18D . . 109.5 ?
    C17B C18B H18E . . 109.5 ?
    H18D C18B H18E . . 109.5 ?
    C17B C18B H18F . . 109.5 ?
    H18D C18B H18F . . 109.5 ?
    H18E C18B H18F . . 109.5 ?
loop_
    _geom_torsion_atom_site_label_1
    _geom_torsion_atom_site_label_2
    _geom_torsion_atom_site_label_3
    _geom_torsion_atom_site_label_4
    _geom_torsion_site_symmetry_1
    _geom_torsion_site_symmetry_2
    _geom_torsion_site_symmetry_3
    _geom_torsion_site_symmetry_4
    _geom_torsion
    _geom_torsion_publ_flag
    C2A N1A C1A O1A . . . . -176.4(8) ?
    C15A N1A C1A O1A . . . . -0.5(14) ?
    C1A N1A C2A C3A . . . . 67.9(11) ?
    C15A N1A C2A C3A . . . . -108.1(9) ?
    C1A N1A C2A C7A . . . . -113.6(9) ?
    C15A N1A C2A C7A . . . . 70.4(10) ?
    C7A C2A C3A C4A . . . . -0.1(14) ?
    N1A C2A C3A C4A . . . . 178.3(8) ?
    C2A C3A C4A C5A . . . . -0.8(14) ?
    C3A C4A C5A C6A . . . . 0.4(15) ?
    C4A C5A C6A C7A . . . . 0.8(14) ?
    C8A N2A C7A C6A . . . . 6.4(14) ?
    C8A N2A C7A C2A . . . . -173.7(8) ?
    C5A C6A C7A N2A . . . . 178.2(9) ?
    C5A C6A C7A C2A . . . . -1.6(12) ?
    C3A C2A C7A N2A . . . . -178.6(8) ?
    N1A C2A C7A N2A . . . . 2.9(12) ?
    C3A C2A C7A C6A . . . . 1.3(12) ?
    N1A C2A C7A C6A . . . . -177.2(8) ?
    C7A N2A C8A C9A . . . . -80.4(10) ?
    N2A C8A C9A C14A . . . . -2.5(12) ?
    N2A C8A C9A C10A . . . . 178.9(8) ?
    C14A C9A C10A C11A . . . . -2.0(13) ?
    C8A C9A C10A C11A . . . . 176.7(9) ?
    C14A C9A C10A Br1A . . . . -179.1(6) ?
    C8A C9A C10A Br1A . . . . -0.3(11) ?
    C9A C10A C11A C12A . . . . 0.3(15) ?
    Br1A C10A C11A C12A . . . . 177.4(8) ?
    C10A C11A C12A C13A . . . . 1.1(16) ?
    C11A C12A C13A C14A . . . . -0.8(17) ?
    C10A C9A C14A C13A . . . . 2.4(14) ?
    C8A C9A C14A C13A . . . . -176.4(9) ?
    C12A C13A C14A C9A . . . . -1.1(17) ?
    C1A N1A C15A C16A . . . . -106.0(9) ?
    C2A N1A C15A C16A . . . . 69.9(10) ?
    N1A C15A C16A C17A . . . . 69.3(11) ?
    C15A C16A C17A C18A . . . . 66.8(14) ?
    C2B N1B C1B O1B . . . . -174.7(9) ?
    C15B N1B C1B O1B . . . . 7.6(15) ?
    C1B N1B C2B C3B . . . . 72.6(12) ?
    C15B N1B C2B C3B . . . . -109.6(10) ?
    C1B N1B C2B C7B . . . . -107.1(11) ?
    C15B N1B C2B C7B . . . . 70.7(11) ?
    C7B C2B C3B C4B . . . . -1.2(15) ?
    N1B C2B C3B C4B . . . . 179.1(9) ?
    C2B C3B C4B C5B . . . . 0.1(15) ?
    C3B C4B C5B C6B . . . . 0.9(16) ?
    C4B C5B C6B C7B . . . . -0.8(16) ?
    C8B N2B C7B C2B . . . . -173.3(9) ?
    C8B N2B C7B C6B . . . . 6.0(16) ?
    C3B C2B C7B N2B . . . . -179.3(9) ?
    N1B C2B C7B N2B . . . . 0.4(13) ?
    C3B C2B C7B C6B . . . . 1.4(14) ?
    N1B C2B C7B C6B . . . . -179.0(8) ?
    C5B C6B C7B N2B . . . . -179.7(10) ?
    C5B C6B C7B C2B . . . . -0.4(15) ?
    C7B N2B C8B C9B . . . . -80.8(12) ?
    N2B C8B C9B C10B . . . . 177.2(9) ?
    N2B C8B C9B C14B . . . . -3.6(14) ?
    C14B C9B C10B C11B . . . . -2.4(14) ?
    C8B C9B C10B C11B . . . . 176.9(9) ?
    C14B C9B C10B Br1B . . . . -180.0(7) ?
    C8B C9B C10B Br1B . . . . -0.7(12) ?
    C9B C10B C11B C12B . . . . 1.6(16) ?
    Br1B C10B C11B C12B . . . . 179.3(8) ?
    C10B C11B C12B C13B . . . . -1.2(17) ?
    C11B C12B C13B C14B . . . . 1.8(18) ?
    C12B C13B C14B C9B . . . . -2.6(18) ?
    C10B C9B C14B C13B . . . . 2.8(15) ?
    C8B C9B C14B C13B . . . . -176.5(10) ?
    C1B N1B C15B C16B . . . . -93.1(12) ?
    C2B N1B C15B C16B . . . . 89.0(12) ?
    N1B C15B C16B C17B . . . . 176.4(11) ?
    C15B C16B C17B C18B . . . . -61.8(18) ?
loop_
    _geom_hbond_atom_site_label_D
    _geom_hbond_atom_site_label_H
    _geom_hbond_atom_site_label_A
    _geom_hbond_site_symmetry_A
    _geom_hbond_distance_DH
    _geom_hbond_distance_HA
    _geom_hbond_distance_DA
    _geom_hbond_angle_DHA
    N2A H2AA O1A 2_766 0.88 2.15 2.947(9) 149.5
    N2B H2BA O1B 2_577 0.88 2.18 3.020(10) 158.8
data_New_Global_Publ_Block
_journal_date_recd_electronic     2009-10-06
_journal_date_accepted     2009-10-19
_journal_name_full     'Acta Crystallographica, Section E'
_journal_year     2009
_journal_volume     65
_journal_issue     11
_journal_page_first     o2826
_journal_page_last     o2826
_journal_paper_category     QO
_journal_coeditor_code     DS2009
_publ_contact_author_name     'Harkesh B. Singh'
_publ_contact_author_address
;
Department of Chemistry
Indian Institute of Technology Bombay
Powai
Mumbai 400076
India
;
_publ_contact_author_email     'chhbsia@chem.iitb.ac.in'
_publ_contact_author_fax     '91-22-2572 3480'
_publ_contact_author_phone     '91-22-2576 7190'
_publ_section_title
;
<i>N</i>-[2-(2-Bromobenzylamino)phenyl]-<i>N</i>-butyl-formamide
;
_publ_section_title_footnote     .
loop_
    _publ_author_name
    _publ_author_footnote
    _publ_author_address
    'Manjare, Sudesh T.'
;
?
;
;
Department of Chemistry
Indian Institute of Technology Bombay
Powai
Mumbai 400 076
India
;
    'Butcher, Ray J.' .
;
Department of Chemistry
Howard University
525 College Street NW
Washington DC 20059
USA
;
    'Singh, Harkesh B.' .
;
Department of Chemistry
Indian Institute of Technology Bombay
Powai
Mumbai 400 076
India
;
_publ_section_synopsis     .
