# Supplementary material for: N-[2-(2-Bromo­benzyl­amino)phen­yl]-N-butylformamide
Source: Acta Crystallogr Sect E Struct Rep Online. 2009 Oct 23;65(Pt 11):o2826. doi: 10.1107/S1600536809042883 (PMC2971065; doi:10.1107/S1600536809042883)
Supplement: Supplementary file 2 [file e-65-o2826-Isup2.hkl]

# 
# h,k,l, Fc-squared, Fo-squared, sigma(Fo-squared) and status flag 
# 
data_I
_shelx_title '    STM-228A in P-1' 
_shelx_refln_list_code          4 
_shelx_F_calc_maximum      247.39 
_exptl_crystal_F_000       744.00 
_reflns_d_resolution_high  0.8351 
 
loop_ 
 _symmetry_equiv_pos_as_xyz 
 'x, y, z' 
 '-x, -y, -z' 
 
_cell_length_a     8.7067 
_cell_length_b    10.8208 
_cell_length_c    19.7480 
_cell_angle_alpha  87.180 
_cell_angle_beta   82.622 
_cell_angle_gamma  66.706 
 
_shelx_F_squared_multiplier     1.000 
 
loop_ 
 _refln_index_h 
 _refln_index_k 
 _refln_index_l 
 _refln_F_squared_calc 
 _refln_F_squared_meas 
 _refln_F_squared_sigma 
 _refln_observed_status 
   2   0   0     9290.54     8455.83     37.31 o 
   3   0   0     2699.78     2772.64     30.01 o 
   4   0   0     8484.90     8021.85     55.16 o 
   5   0   0      307.76      367.47     30.83 o 
   6   0   0      147.93      162.24     34.07 o 
   7   0   0        5.99       64.90     39.75 o 
   8   0   0      833.29      881.17     51.92 o 
   9   0   0      101.40      113.11     31.67 o 
  -9   1   0       72.71       50.12     46.37 o 
  -8   1   0      118.28      178.46     53.54 o 
  -7   1   0     1660.68     1555.86     57.59 o 
  -6   1   0      548.42      510.24     45.43 o 
  -5   1   0     1995.02     2055.55     45.43 o 
  -4   1   0      802.75      747.92     29.20 o 
  -3   1   0    19816.68    18406.69     77.06 o 
  -2   1   0      112.70      158.99     16.22 o 
   2   1   0     4104.97     4770.60     24.34 o 
   3   1   0       11.78       70.72      8.77 o 
   4   1   0      633.06      630.29     21.09 o 
   5   1   0     2143.07     2272.95     36.50 o 
   6   1   0        1.78       10.55     26.77 o 
   7   1   0      273.81      424.77     30.97 o 
   8   1   0        8.03       -2.43     25.83 o 
   9   1   0      425.77      364.77     36.50 o 
  -8   2   0      382.54      430.74     63.27 o 
  -7   2   0      806.84      753.59     60.03 o 
  -6   2   0      756.72      724.39     47.86 o 
  -5   2   0      923.30      927.19     44.62 o 
  -4   2   0     1856.64     1780.56     42.18 o 
  -3   2   0      260.35      256.34     24.34 o 
  -2   2   0      899.90      834.71     25.15 o 
  -1   2   0     1021.04      970.99     21.09 o 
   2   2   0     5364.25     5561.31    209.67 o 
   3   2   0     4397.69     4392.53     67.91 o 
   4   2   0     8244.12     8537.29    110.51 o 
   5   2   0       10.37       -4.49     15.24 o 
   6   2   0      620.45      561.61     21.73 o 
   7   2   0       36.77      255.55     66.92 o 
   8   2   0      752.04      703.99     32.70 o 
   9   2   0       32.32       35.69     30.24 o 
  10   2   0      419.72      470.54     76.25 o 
  -8   3   0      309.07      189.82     69.76 o 
  -7   3   0      679.95      756.03     67.33 o 
  -6   3   0        7.55       -4.87     47.05 o 
  -5   3   0      208.77      168.73     43.80 o 
  -4   3   0      436.18      438.85     38.94 o 
  -3   3   0     6761.63     6344.31     61.65 o 
  -2   3   0      824.84      906.91     30.01 o 
  -1   3   0     2214.99     2380.32    156.97 o 
   0   3   0      109.02       70.76      9.90 o 
   1   3   0     8373.43     7365.84    208.07 o 
   2   3   0      349.23      214.13     11.20 o 
   3   3   0     3978.20     3921.43     60.68 o 
   4   3   0       16.06       28.94      7.38 o 
   5   3   0     2698.91     2741.42     61.09 o 
   6   3   0      667.94      691.27     22.59 o 
   7   3   0      136.42      128.54     21.13 o 
   8   3   0       86.33       78.25     24.31 o 
   9   3   0      185.52      211.00     39.94 o 
  10   3   0      131.86      105.24     44.72 o 
  -7   4   0       82.38       11.36     68.95 o 
  -6   4   0     1082.78     1144.59     64.08 o 
  -5   4   0      167.52      146.01     47.86 o 
  -4   4   0       77.40       42.18     41.37 o 
  -3   4   0       25.89       -9.73     34.88 o 
  -2   4   0     5481.69     5050.46     56.78 o 
  -1   4   0     2504.29     2190.21     38.13 o 
   0   4   0      297.48      326.25     10.82 o 
   1   4   0        0.95       -2.38     10.50 o 
   2   4   0     2435.28     2904.51    120.59 o 
   3   4   0       45.74       54.38      7.15 o 
   4   4   0       83.79       61.33      6.20 o 
   5   4   0      520.41      545.82     24.49 o 
   6   4   0     2705.76     2543.22     49.49 o 
   7   4   0      334.00      403.54     19.58 o 
   8   4   0       28.03       11.36     24.67 o 
   9   4   0        0.41        0.00     52.73 o 
  10   4   0      180.12      211.57     34.95 o 
  -7   5   0      191.23      156.56     76.25 o 
  -6   5   0       28.39       64.90     64.08 o 
  -5   5   0     1805.33     2032.03     67.33 o 
  -4   5   0      103.74       88.42     47.86 o 
  -3   5   0      734.47      585.68     43.80 o 
  -2   5   0       72.88       69.76     34.07 o 
  -1   5   0     3438.81     3085.76     47.86 o 
   0   5   0       64.69       57.83     11.89 o 
   1   5   0     7101.52     6041.87     54.68 o 
   2   5   0     1804.83     1850.87     57.19 o 
   3   5   0     4198.78     3777.43     40.75 o 
   4   5   0       21.13       70.49     12.59 o 
   5   5   0     1744.51     1729.37     20.84 o 
   6   5   0       16.92        3.52      7.97 o 
   7   5   0      901.97      719.24     15.92 o 
   8   5   0       84.43      104.89     23.39 o 
   9   5   0      250.51      270.67     27.23 o 
  10   5   0        2.97       12.24     46.57 o 
  -6   6   0      714.26      641.65     76.25 o 
  -5   6   0      170.98      177.65     60.84 o 
  -4   6   0      666.25      692.76     57.59 o 
  -2   6   0     6193.29     5263.81     70.57 o 
  -1   6   0      403.36      326.10     36.50 o 
   0   6   0     1784.25     2354.05    116.81 o 
   1   6   0      133.31       69.14      8.40 o 
   2   6   0     3164.04     3181.84     26.64 o 
   3   6   0      282.75      267.42     23.52 o 
   4   6   0      664.76      630.06     32.45 o 
   5   6   0        2.14       34.07     30.83 o 
   6   6   0     2491.21     2230.66     39.78 o 
   7   6   0      145.95      154.44     14.41 o 
   8   6   0     1004.15      896.44     24.21 o 
   9   6   0       79.68       86.79     44.23 o 
  10   6   0      133.87       89.00     48.74 o 
  -5   7   0     1534.35     1673.48     85.17 o 
  -4   7   0       32.17       -8.11     61.65 o 
  -3   7   0        9.29      130.60     54.35 o 
  -2   7   0      765.99      893.12     55.16 o 
  -1   7   0     3900.67     3807.24     42.96 o 
   0   7   0        1.94       -0.34     24.83 o 
   1   7   0       48.29       41.92      9.48 o 
   3   7   0     3119.16     2878.58     33.32 o 
   4   7   0      107.83       68.56     23.77 o 
   5   7   0      257.66      257.35     22.41 o 
   6   7   0      760.82      693.99     27.74 o 
   7   7   0      972.14      902.68     38.42 o 
   8   7   0      432.63      328.82     39.57 o 
   9   7   0        2.81        2.22     43.41 o 
  10   7   0       10.28       -2.88     51.39 o 
  -4   8   0      928.23     1104.03     78.69 o 
  -3   8   0      121.69      370.71     64.08 o 
  -2   8   0       31.29       18.41     32.15 o 
  -1   8   0      453.77      360.89     35.69 o 
   0   8   0     6016.39     7331.41     86.80 o 
   1   8   0       19.50       14.29     10.45 o 
   2   8   0      691.89      647.51     19.03 o 
   4   8   0     3612.54     3316.59     37.94 o 
   5   8   0       11.88        9.39     24.80 o 
   6   8   0       37.17       73.21     27.71 o 
   7   8   0       30.87       76.54     30.59 o 
   8   8   0      923.00      858.99     44.96 o 
   9   8   0      103.53      128.50     46.15 o 
  -4   9   0        1.16       -0.49     41.85 o 
  -3   9   0      859.34      706.99     42.41 o 
  -2   9   0        6.27      345.58     98.97 o 
  -1   9   0      867.88      731.02     37.42 o 
   0   9   0       12.76       29.50     32.56 o 
   1   9   0     1494.30     1265.00     49.48 o 
   3   9   0      489.35      460.66     21.70 o 
   4   9   0      760.42      529.38     40.66 o 
   5   9   0     1034.74     1192.74     29.15 o 
   6   9   0      628.45      609.92     22.64 o 
   7   9   0       84.16      149.46     32.60 o 
   8   9   0      142.20      118.53     35.76 o 
   9   9   0      186.39      171.70     49.61 o 
  -2  10   0      193.20      154.08     41.71 o 
  -1  10   0        8.63       14.58     38.39 o 
   0  10   0      753.77      951.33     42.34 o 
   1  10   0       33.37       36.21     36.26 o 
   2  10   0      948.75      820.55     25.64 o 
   3  10   0       19.09      134.78     27.28 o 
   4  10   0      907.82      976.15     31.42 o 
   5  10   0      351.61      307.19     25.36 o 
   6  10   0       62.60       69.17     23.28 o 
   7  10   0      404.50      447.61     38.03 o 
   8  10   0       62.69      103.55     39.74 o 
   9  10   0        3.15        6.71     40.67 o 
  -1  11   0      179.49      130.61     45.22 o 
   0  11   0       10.18       25.15     54.35 o 
   1  11   0      371.62      343.76     41.58 o 
   2  11   0        1.69      229.11     39.38 o 
   3  11   0       38.84       26.29     25.98 o 
   4  11   0        0.99        8.56     29.19 o 
   5  11   0      530.71      812.93     33.22 o 
   6  11   0      167.36      107.80     27.69 o 
   7  11   0        2.59       56.13     43.25 o 
   8  11   0       41.98       36.39     41.07 o 
   1  12   0      344.13      247.42     47.81 o 
   2  12   0      487.57      474.96     46.99 o 
   3  12   0      137.49      175.71     43.58 o 
   4  12   0      172.25      189.89     36.42 o 
   5  12   0       57.91       66.56     34.19 o 
   6  12   0      535.23      557.76     56.52 o 
   7  12   0       24.43       95.26     45.29 o 
  -7 -12   1      152.62      148.09     46.22 o 
  -6 -12   1        1.21       12.31     30.50 o 
  -5 -12   1      441.37      603.31     40.78 o 
  -4 -12   1       13.58       12.33     42.06 o 
  -3 -12   1       68.78       76.81     42.73 o 
  -2 -12   1       23.60      199.62     46.94 o 
  -1 -12   1       96.12      138.64     45.62 o 
  -8 -11   1      123.87      136.69     42.69 o 
  -7 -11   1      173.00      222.91     40.78 o 
  -6 -11   1       13.37      -16.93     34.74 o 
  -5 -11   1        1.13       28.79     27.00 o 
  -4 -11   1     1207.11     1225.06     37.47 o 
  -3 -11   1       14.53      173.49     25.54 o 
  -2 -11   1      135.03      156.52     26.45 o 
  -1 -11   1       99.44       65.25     39.47 o 
   0 -11   1     1418.29     1640.20     66.92 o 
   1 -11   1      281.36      138.56     44.05 o 
  -9 -10   1      160.53      155.28     53.88 o 
  -8 -10   1       24.05        8.88     38.24 o 
  -7 -10   1     1910.00     2013.23     58.28 o 
  -6 -10   1       11.69       38.64     24.11 o 
  -5 -10   1       13.52        8.31     24.74 o 
  -4 -10   1       11.08        8.36     26.47 o 
  -3 -10   1      935.22      948.82     32.26 o 
  -2 -10   1      354.26      654.90     27.03 o 
  -1 -10   1      115.03      101.85     35.76 o 
   0 -10   1       32.85       39.72     37.17 o 
   1 -10   1      471.87      526.24     42.10 o 
   2 -10   1       13.62       77.55     40.04 o 
  -9  -9   1       53.37       75.84     51.33 o 
  -8  -9   1      172.23      174.06     35.94 o 
  -7  -9   1      322.75      261.40     34.88 o 
  -6  -9   1      343.04      288.48     30.95 o 
  -5  -9   1      349.15      428.47     36.56 o 
  -4  -9   1      749.79      693.68     25.17 o 
  -3  -9   1      199.92      194.02     25.17 o 
  -2  -9   1      101.62       96.63     19.18 o 
  -1  -9   1        1.78        4.05     20.93 o 
   0  -9   1     5171.07     6002.32    368.28 o 
   1  -9   1       79.89       57.16     34.11 o 
   2  -9   1      964.50      802.72     57.59 o 
   3  -9   1        5.06      117.97    109.51 o 
   4  -9   1      719.04      566.32    107.48 o 
  -9  -8   1        6.75       42.33     45.79 o 
  -8  -8   1       84.26       80.81     42.66 o 
  -7  -8   1     1317.70     1249.88     61.72 o 
  -6  -8   1      227.47      212.85     29.35 o 
  -5  -8   1       20.43       -2.26     25.14 o 
  -4  -8   1       64.12       61.52     24.17 o 
  -3  -8   1     6927.01     6383.48     31.87 o 
  -2  -8   1     1111.49     1184.43     22.30 o 
  -1  -8   1      224.27      189.92     19.52 o 
   0  -8   1       21.98       38.99     26.50 o 
   1  -8   1     2760.65     2480.65     40.72 o 
   2  -8   1      202.11      382.94     33.10 o 
   3  -8   1      725.22      609.19     36.31 o 
   4  -8   1        2.01        4.06     64.08 o 
 -10  -7   1      288.69      336.71     61.24 o 
  -9  -7   1       44.26       90.58     73.41 o 
  -8  -7   1       32.08       90.57     39.47 o 
  -7  -7   1      636.06      668.47     37.87 o 
  -6  -7   1     3474.78     3261.18     53.94 o 
  -5  -7   1       36.76       56.14     23.35 o 
  -4  -7   1        0.53      -12.81     25.74 o 
  -3  -7   1      274.64      276.04     28.80 o 
  -2  -7   1     7516.82     6624.65     39.44 o 
  -1  -7   1      180.88      135.77     17.19 o 
   0  -7   1      272.55      316.19     24.13 o 
   1  -7   1      172.78      144.68     26.77 o 
   2  -7   1     1958.16     1715.66     57.59 o 
   3  -7   1       34.92       67.33     52.73 o 
   4  -7   1       44.54       89.23     60.84 o 
   5  -7   1        4.32       16.22     65.71 o 
 -10  -6   1       87.68       50.03     46.95 o 
  -9  -6   1      188.98      224.59     43.54 o 
  -8  -6   1       24.66       85.08     50.29 o 
  -7  -6   1       23.69       20.41     11.19 o 
  -6  -6   1       92.37       59.72     25.12 o 
  -5  -6   1      800.51     1081.26     30.91 o 
  -4  -6   1      239.34      288.89     14.68 o 
  -3  -6   1     1111.56     1068.85     26.37 o 
  -2  -6   1     1138.82      977.90     51.92 o 
  -1  -6   1     5185.88     4360.51     24.80 o 
   0  -6   1        0.00       -1.68     10.49 o 
   1  -6   1      263.28      320.64     23.58 o 
   2  -6   1      404.99      425.06     43.80 o 
   3  -6   1     2481.52     2191.83     60.03 o 
   4  -6   1       60.43       72.20     53.54 o 
   5  -6   1        8.50       33.26     60.03 o 
   6  -6   1       20.74       -4.87     69.76 o 
 -10  -5   1      142.19      149.31     46.19 o 
  -9  -5   1      177.12      146.67     28.20 o 
  -8  -5   1      772.70      698.35     19.47 o 
  -7  -5   1       11.75       45.65     26.71 o 
  -6  -5   1     1169.69      987.76     30.09 o 
  -5  -5   1       45.91       32.87     11.12 o 
  -4  -5   1     2789.13     2593.67     32.06 o 
  -3  -5   1        2.90       14.50     28.39 o 
  -2  -5   1     4118.57     4128.28     91.66 o 
  -1  -5   1      315.80      153.85     16.06 o 
   0  -5   1     4601.09     5381.74     73.06 o 
   1  -5   1       21.40        3.24     27.58 o 
   2  -5   1     3174.60     3067.92     53.54 o 
   3  -5   1        3.41      -15.41     38.94 o 
   4  -5   1     1828.38     1752.17     57.59 o 
   5  -5   1        6.37       68.14     53.54 o 
   6  -5   1      723.80      712.22     69.76 o 
   7  -5   1      313.16      292.03     74.63 o 
 -10  -4   1       12.74       34.88     56.78 o 
  -9  -4   1      304.35      280.96     41.12 o 
  -8  -4   1        1.20        6.69     23.94 o 
  -7  -4   1      149.65      169.24     20.89 o 
  -6  -4   1       60.20       59.95     16.70 o 
  -5  -4   1     6791.85     8233.74     80.15 o 
  -4  -4   1      153.43      145.87     10.01 o 
  -3  -4   1      759.71      737.36     13.87 o 
  -2  -4   1     1335.08     2589.32    100.18 o 
  -1  -4   1    13683.75    12109.29    158.18 o 
   0  -4   1      440.67      457.87     10.24 o 
   1  -4   1     4055.97     3557.88     43.80 o 
   2  -4   1     1212.12     2118.83     42.18 o 
   3  -4   1     1927.38     1692.14     44.62 o 
   4  -4   1      430.69      447.78     43.80 o 
   5  -4   1       21.81       21.09     47.05 o 
   6  -4   1        1.53       28.39     56.78 o 
   7  -4   1      578.46      534.57     70.57 o 
 -10  -3   1       30.42       61.14     44.26 o 
  -9  -3   1      146.37       78.22     40.88 o 
  -8  -3   1     1157.83      945.29     53.86 o 
  -7  -3   1        3.44       25.70     22.33 o 
  -6  -3   1      529.41      585.26     34.48 o 
  -5  -3   1      590.14      682.08     28.33 o 
  -4  -3   1     2740.08     2266.36     23.49 o 
  -3  -3   1     1052.40     1028.47     34.44 o 
  -2  -3   1     1229.02     1526.42     12.65 o 
  -1  -3   1       12.79       12.36     13.04 o 
   0  -3   1    10789.97    13629.32    193.87 o 
   1  -3   1        0.13        1.11      9.12 o 
   3  -3   1      727.05      632.73     31.64 o 
   4  -3   1     3792.01     3749.32     55.97 o 
   5  -3   1      501.18      546.74     46.24 o 
   6  -3   1        4.96        4.87     50.29 o 
   7  -3   1       94.74       83.55     60.84 o 
   8  -3   1      754.25      721.15     76.25 o 
  -9  -2   1      540.87      536.94     37.87 o 
  -8  -2   1      608.86      556.96     29.33 o 
  -7  -2   1      939.50      972.08     33.97 o 
  -6  -2   1       27.01       16.46     19.88 o 
  -5  -2   1     5734.72     7312.15     45.94 o 
  -4  -2   1       19.82       19.46     11.20 o 
  -3  -2   1     7437.00     6982.38     77.06 o 
  -2  -2   1     2055.42     3764.29    199.15 o 
   1  -2   1     5642.49     5460.92     38.94 o 
   2  -2   1     3187.88     3569.23     38.13 o 
   3  -2   1     1648.13     1500.70     32.45 o 
   4  -2   1      522.42      441.29     32.45 o 
   5  -2   1     2192.36     2433.57     51.10 o 
   6  -2   1      256.63      247.41     45.43 o 
   7  -2   1      225.50      261.20     54.35 o 
   8  -2   1       30.96        5.68     61.65 o 
  -9  -1   1      192.83      140.69     32.31 o 
  -8  -1   1     1015.26      890.70     49.89 o 
  -7  -1   1      605.57      561.55     31.77 o 
  -6  -1   1      571.32      592.15     27.67 o 
  -5  -1   1       57.39       76.69     19.47 o 
  -4  -1   1     2605.36     2124.89     24.13 o 
  -3  -1   1      940.19      908.11     12.46 o 
  -2  -1   1     1364.37     2690.34   1080.91 o 
   2  -1   1       93.47      120.06     17.03 o 
   3  -1   1       63.32      452.64     23.52 o 
   4  -1   1     3381.06     3139.30     41.37 o 
   5  -1   1        9.58       14.60     30.01 o 
   6  -1   1      790.78      697.62     43.80 o 
   7  -1   1      242.14      182.52     48.67 o 
   8  -1   1      984.06     1004.25     58.41 o 
   9  -1   1       77.52      107.34     46.58 o 
  -9   0   1       12.16       10.53     40.63 o 
  -8   0   1      419.06      370.45     38.97 o 
  -7   0   1     1595.91     1502.46     39.75 o 
  -6   0   1      220.82      252.28     35.69 o 
  -5   0   1        6.80       48.67     28.39 o 
  -4   0   1     2938.15     2930.01     38.94 o 
  -3   0   1    14861.70    13299.44     62.46 o 
  -2   0   1     7213.32     7275.55     38.94 o 
   2   0   1     3170.93     3361.57     23.52 o 
   3   0   1        9.07       28.80      9.47 o 
   4   0   1      559.14      592.17     24.34 o 
   5   0   1     6700.82     7238.24     59.22 o 
   6   0   1        9.04      -15.41     34.07 o 
   7   0   1      238.69      212.53     40.56 o 
   8   0   1        0.35        0.28     29.34 o 
   9   0   1      526.41      512.44     34.36 o 
  -9   1   1       42.32       62.10     49.31 o 
  -8   1   1      108.74       80.68     40.65 o 
  -7   1   1      288.08      330.15     47.86 o 
  -6   1   1     5493.81     5118.60     70.57 o 
  -5   1   1      174.83      218.21     36.50 o 
  -4   1   1       44.52       17.85     26.77 o 
  -3   1   1       83.52      316.36     25.15 o 
  -2   1   1    22542.28    21233.68    287.97 o 
   2   1   1    33583.53    31397.07    266.88 o 
   3   1   1     1206.22      947.91     17.89 o 
   4   1   1     1831.28     1967.47     27.04 o 
   5   1   1     1574.97     1971.82    100.59 o 
   6   1   1     1863.66     1597.36     38.13 o 
   7   1   1      740.74      818.56     28.09 o 
   8   1   1       66.28       61.54     25.53 o 
   9   1   1        0.85       -8.00     28.58 o 
  -8   2   1       23.97       71.90     42.84 o 
  -7   2   1      554.23      660.31     60.03 o 
  -6   2   1     1306.41     1227.33     56.78 o 
  -5   2   1     1620.04     1866.55     53.54 o 
  -4   2   1       93.39       91.66     32.45 o 
  -3   2   1     2587.59     2325.68     38.94 o 
  -2   2   1      592.71      459.94     22.71 o 
  -1   2   1     8796.33     8310.63     47.05 o 
   2   2   1      187.35      339.84    125.33 o 
   3   2   1     1190.82     1105.94     16.13 o 
   4   2   1        0.23       -3.34      7.98 o 
   5   2   1      857.98      741.16     41.94 o 
   6   2   1      917.95      931.19     30.42 o 
   7   2   1     1400.07     1363.25     36.50 o 
   8   2   1      110.08      107.73     25.51 o 
   9   2   1      170.85      166.65     37.97 o 
  10   2   1       59.53       47.16     43.36 o 
  -8   3   1      190.57      208.57     48.75 o 
  -7   3   1      211.52      214.97     64.90 o 
  -6   3   1      662.95      678.15     57.59 o 
  -5   3   1      189.67      280.67     43.80 o 
  -4   3   1      283.26      317.17     38.13 o 
  -3   3   1     2384.29     2351.64     46.24 o 
  -2   3   1     1652.97     1630.49     34.88 o 
  -1   3   1     1554.77     1425.26     29.20 o 
   0   3   1      797.03      987.68     35.29 o 
   1   3   1     4420.11     3956.21     26.57 o 
   2   3   1     4694.80     4117.01     28.72 o 
   3   3   1     2202.94     2169.19     18.49 o 
   4   3   1     2879.57     2723.76     18.83 o 
   5   3   1       15.33        5.38      8.20 o 
   6   3   1     2425.41     2204.82     36.18 o 
   7   3   1      705.59      629.60     32.29 o 
   8   3   1      569.36      446.47     27.85 o 
   9   3   1       19.39       10.20     38.69 o 
  10   3   1      258.00      279.36     34.67 o 
  -7   4   1       32.26       75.44     66.52 o 
  -6   4   1      277.38      235.24     60.03 o 
  -5   4   1     1857.87     1984.98     65.71 o 
  -4   4   1       72.69       77.87     43.80 o 
  -3   4   1      375.00      347.19     35.69 o 
  -2   4   1     2140.31     2693.96     45.43 o 
  -1   4   1     9666.72     8568.59     63.27 o 
   0   4   1        9.69        1.59     12.01 o 
   1   4   1       10.68       10.02      7.33 o 
   2   4   1     1296.36     1568.39     29.56 o 
   3   4   1     9037.90     8223.90     75.76 o 
   4   4   1      826.97      805.40     18.02 o 
   5   4   1      339.42      393.83     23.64 o 
   6   4   1        6.09        5.86      6.99 o 
   7   4   1     2083.80     1914.77     33.79 o 
   8   4   1      200.61      184.35     16.51 o 
   9   4   1       88.48       50.49     28.12 o 
  10   4   1        6.90       10.81     31.67 o 
  -7   5   1       54.81       79.50     79.50 o 
  -6   5   1      222.73      185.76     64.90 o 
  -5   5   1        4.22       18.66     54.35 o 
  -4   5   1     1717.20     1732.70     59.22 o 
  -3   5   1      158.62      414.52     44.62 o 
  -2   5   1     1625.44     1411.47     45.43 o 
   0   5   1     6736.08     8651.41    145.61 o 
   1   5   1      348.25      305.73     12.41 o 
   2   5   1      523.14      541.10     35.53 o 
   3   5   1       52.17       46.78      7.30 o 
   4   5   1     5971.96     5512.71     33.37 o 
   5   5   1        1.94       -0.35      7.07 o 
   6   5   1      303.48      242.23     11.13 o 
   7   5   1       45.00       22.41      9.48 o 
   8   5   1     1226.16     1207.22     27.46 o 
   9   5   1       89.72       85.91     27.15 o 
  10   5   1       78.13       69.14     46.37 o 
  -6   6   1       77.18       30.83     71.38 o 
  -5   6   1     1655.61     1707.55     74.63 o 
  -4   6   1      136.92       85.17     53.54 o 
  -3   6   1     1464.59     1331.16     55.16 o 
  -1   6   1     3530.47     2763.72     52.73 o 
   1   6   1     1355.34     1228.05     15.90 o 
   3   6   1     3938.06     3403.47     23.07 o 
   4   6   1        6.81        5.46     13.78 o 
   5   6   1      618.14      898.72     28.62 o 
   6   6   1        2.97       28.30      8.96 o 
   7   6   1     1323.72     1276.22     30.79 o 
   8   6   1       12.41      -16.04     21.38 o 
   9   6   1       66.84       41.27     41.19 o 
  10   6   1        3.08        1.62     72.20 o 
  -5   7   1      178.73      141.96     69.76 o 
  -4   7   1      807.78      893.93     68.95 o 
  -3   7   1      352.96      446.15     59.22 o 
  -2   7   1        8.54       97.34     46.24 o 
   0   7   1     4708.05     5665.32    165.89 o 
   1   7   1       12.04        0.92     13.93 o 
   2   7   1       95.84       95.27      8.19 o 
   3   7   1       86.21      107.76      9.37 o 
   4   7   1     2047.85     2011.19     26.50 o 
   5   7   1        3.44       29.23     14.71 o 
   6   7   1      134.19      129.87     10.93 o 
   7   7   1      128.25      204.66     27.77 o 
   8   7   1      480.58      507.92     32.12 o 
   9   7   1       58.13       23.43     45.53 o 
  10   7   1       30.54      -25.15     77.87 o 
  -4   8   1       58.13       72.20     67.33 o 
  -3   8   1     1835.23     1745.68     76.25 o 
  -2   8   1       21.18      205.23     53.54 o 
  -1   8   1       68.95       90.70     30.20 o 
   0   8   1       22.48       -0.27     29.91 o 
   1   8   1     2995.87     2743.79     26.62 o 
   3   8   1        3.91        9.09     17.50 o 
   4   8   1      252.73      239.68     18.24 o 
   5   8   1     2484.90     2966.69     47.82 o 
   6   8   1      455.44      442.37     24.35 o 
   7   8   1      194.60      162.88     34.76 o 
   8   8   1      151.50      241.72     42.59 o 
   9   8   1      307.28      489.83    123.71 o 
  10   8   1       60.51       62.21     49.24 o 
  -3   9   1        2.37       11.36     67.33 o 
  -2   9   1     1582.00     1444.31     46.19 o 
  -1   9   1       92.17       71.95     36.02 o 
   0   9   1      346.62      280.03     35.44 o 
   1   9   1      705.73      668.58     34.86 o 
   2   9   1     1046.76     1101.85     42.77 o 
   3   9   1      200.92      227.87     32.85 o 
   4   9   1     1126.68     1214.34     25.38 o 
   5   9   1       65.99       43.47     20.21 o 
   6   9   1      543.74      582.22     21.81 o 
   7   9   1       32.08      108.76     32.98 o 
   8   9   1      583.06      613.33     43.00 o 
   9   9   1      133.57      113.60     44.17 o 
  -2  10   1      208.18      150.57     42.47 o 
  -1  10   1      205.44      195.48     40.07 o 
   0  10   1       21.83       39.77     38.32 o 
   1  10   1     2088.21     1892.79     45.58 o 
   2  10   1       39.85       51.03     20.96 o 
   3  10   1      295.76      256.51     21.41 o 
   4  10   1        7.62       10.81     27.07 o 
   5  10   1     2019.71     2392.20     35.97 o 
   6  10   1      364.64      262.31     23.30 o 
   7  10   1      838.48      800.36     38.88 o 
   8  10   1       59.11       94.33     39.66 o 
   9  10   1      171.43      216.26     42.01 o 
  -1  11   1        4.57       -5.20     44.41 o 
   0  11   1        5.56       -5.92     43.65 o 
   1  11   1       35.15       28.35     40.44 o 
   2  11   1     1602.17     1471.74     60.84 o 
   3  11   1        0.82      113.14     39.21 o 
   4  11   1      286.84      208.69     25.03 o 
   5  11   1       59.71       75.69     26.49 o 
   6  11   1      932.30      986.74     29.87 o 
   7  11   1       71.41       88.81     51.72 o 
   8  11   1       18.32       10.17     40.78 o 
   1  12   1      628.56      453.31     60.03 o 
   2  12   1        3.49       13.53     44.38 o 
   3  12   1      881.96      898.11     45.96 o 
   4  12   1       36.07       35.89     40.29 o 
   5  12   1       23.11       13.41     33.67 o 
   6  12   1        1.01       12.17     76.25 o 
   7  12   1      296.63      342.93     54.17 o 
  -7 -12   2       85.82       -1.45     45.31 o 
  -6 -12   2       64.55       98.86     32.23 o 
  -5 -12   2       39.57       15.55     30.68 o 
  -4 -12   2      391.89      354.89     30.50 o 
  -3 -12   2      307.39      260.67     45.88 o 
  -2 -12   2      384.57      343.12     45.22 o 
  -1 -12   2       86.34       56.74     45.50 o 
  -8 -11   2       63.69      114.04     42.38 o 
  -7 -11   2      344.97      431.86     43.93 o 
  -6 -11   2       23.33       -1.76     28.25 o 
  -5 -11   2       20.02       19.12     28.29 o 
  -4 -11   2        0.90       19.30     26.33 o 
  -3 -11   2     1186.56     1055.64     34.31 o 
  -2 -11   2       17.61       27.14     22.47 o 
  -1 -11   2       17.88       33.45     39.71 o 
   0 -11   2        5.57        6.85     40.54 o 
   1 -11   2      544.01      557.02     44.69 o 
  -8 -10   2       97.03       52.63     38.69 o 
  -7 -10   2      619.42      548.24     40.06 o 
  -6 -10   2      536.73      507.34     36.31 o 
  -5 -10   2       28.97       29.38     33.09 o 
  -4 -10   2       76.84       54.66     25.06 o 
  -3 -10   2       11.36       36.60     17.54 o 
  -2 -10   2     2258.01     2021.25     33.60 o 
  -1 -10   2       50.79       27.33     24.11 o 
   0 -10   2      964.64      871.64     39.75 o 
   1 -10   2      145.61      130.30     37.33 o 
   2 -10   2      821.36      762.01     43.82 o 
  -9  -9   2      200.71      204.77     53.63 o 
  -8  -9   2        5.71        5.68     66.52 o 
  -7  -9   2       61.05       65.14     34.05 o 
  -6  -9   2       93.50      115.89     31.76 o 
  -5  -9   2      890.08      957.27     33.93 o 
  -4  -9   2       70.97       21.44     27.46 o 
  -3  -9   2      847.01      754.74     20.47 o 
  -2  -9   2       35.37       52.10     20.25 o 
  -1  -9   2      820.25      653.35     24.79 o 
   0  -9   2       51.42       44.78     31.32 o 
   1  -9   2      419.47      403.97     35.04 o 
   2  -9   2      254.37      237.17     35.71 o 
   3  -9   2      428.55      388.37     37.93 o 
   4  -9   2       10.29       30.83     72.20 o 
  -9  -8   2       27.67       19.19     47.44 o 
  -8  -8   2       99.39      120.41     42.97 o 
  -7  -8   2        0.64       60.26     31.67 o 
  -6  -8   2      952.25      932.27     32.22 o 
  -5  -8   2      750.23      757.54     35.40 o 
  -4  -8   2      474.40      441.94     26.90 o 
  -3  -8   2      347.07      768.04     63.27 o 
  -2  -8   2     3684.38     3384.26     34.02 o 
  -1  -8   2      247.37      201.46     18.21 o 
   0  -8   2      863.07      970.69     32.53 o 
   1  -8   2        9.35       10.56     29.61 o 
   2  -8   2     1523.45     1500.26     70.57 o 
   3  -8   2       73.26       53.63     31.93 o 
   4  -8   2      376.51      305.00     56.78 o 
 -10  -7   2      351.82      302.07     60.03 o 
  -9  -7   2      449.25      521.40     55.16 o 
  -8  -7   2      544.84      538.11     60.03 o 
  -7  -7   2       91.73       82.07     36.91 o 
  -6  -7   2        1.96       23.61     25.88 o 
  -5  -7   2     2897.52     3974.30     86.68 o 
  -4  -7   2     1158.96     1087.22     31.98 o 
  -3  -7   2      343.24      298.21     19.43 o 
  -1  -7   2     4050.95     3794.36     34.32 o 
   0  -7   2        0.13        1.60     12.39 o 
   1  -7   2       20.73        0.71     23.95 o 
   2  -7   2        0.16       22.97     26.11 o 
   3  -7   2      946.24      873.68     32.40 o 
   4  -7   2        1.83       -7.30     56.78 o 
   5  -7   2        1.23       47.86     68.95 o 
 -10  -6   2        3.67       51.40     54.76 o 
  -9  -6   2       28.62       37.26     44.43 o 
  -8  -6   2     1371.33     1234.13     31.28 o 
  -7  -6   2       12.28      186.45     63.23 o 
  -6  -6   2      255.94      188.21     17.12 o 
  -5  -6   2       80.25       90.86     17.12 o 
  -4  -6   2     3557.84     3539.56     51.13 o 
  -3  -6   2       22.45     1072.64    507.80 o 
  -2  -6   2      219.03      262.42     13.76 o 
  -1  -6   2      967.39      932.33     18.86 o 
   0  -6   2     4610.33     5460.02     78.68 o 
   1  -6   2      351.56      317.99     22.01 o 
   2  -6   2      976.39     1126.89     28.51 o 
   3  -6   2      293.12      228.76     48.67 o 
   4  -6   2     1684.67     1754.60     65.71 o 
   5  -6   2      111.97       86.80     60.84 o 
   6  -6   2      153.16      179.27     68.14 o 
 -10  -5   2        0.47       47.86     64.08 o 
  -9  -5   2      505.30      460.38    116.81 o 
  -8  -5   2       43.60        4.11     23.23 o 
  -7  -5   2      645.56      622.73     23.07 o 
  -6  -5   2       35.86       38.45     17.77 o 
  -5  -5   2     1189.40     1507.54     39.34 o 
  -4  -5   2      169.87      171.50     14.92 o 
  -3  -5   2     2388.77     1908.93     26.62 o 
  -1  -5   2      737.78      764.65     33.66 o 
   0  -5   2       49.07       48.76      8.85 o 
   1  -5   2     4697.34     4041.74     32.94 o 
   3  -5   2     3928.69     3626.01     61.65 o 
   4  -5   2      494.86      524.03     51.92 o 
   5  -5   2     2362.49     2591.75     71.38 o 
   6  -5   2        2.51      148.45     64.08 o 
   7  -5   2      342.26      355.30     74.63 o 
 -10  -4   2       15.63       28.05     48.08 o 
  -9  -4   2      123.90       75.57     42.68 o 
  -8  -4   2      610.92      549.05     31.14 o 
  -7  -4   2      261.25      236.80     23.49 o 
  -6  -4   2      165.34      174.20     19.02 o 
  -5  -4   2       25.76       50.21     16.37 o 
  -4  -4   2     3391.19     2825.18     32.84 o 
  -3  -4   2      170.75      186.87      9.84 o 
  -2  -4   2     2374.74     2686.34     28.99 o 
  -1  -4   2      162.33      101.03     16.34 o 
   0  -4   2     7903.89    10219.98     77.80 o 
   1  -4   2       25.85       22.28     13.96 o 
   2  -4   2      435.89      626.24     33.26 o 
   3  -4   2       82.40      397.48     37.31 o 
   4  -4   2     5246.29     5225.68     69.76 o 
   5  -4   2       33.88       15.41     46.24 o 
   6  -4   2      281.62      271.75     57.59 o 
   7  -4   2       66.38      119.24     63.27 o 
 -10  -3   2        3.23        2.23     46.21 o 
  -9  -3   2       34.82        1.75     40.15 o 
  -8  -3   2        3.19       21.90     54.35 o 
  -7  -3   2     1410.50     1243.29     33.11 o 
  -6  -3   2        0.51       -8.67     24.13 o 
  -5  -3   2       14.86       -5.18     17.31 o 
  -4  -3   2       94.57      131.85     14.04 o 
  -3  -3   2     7731.92     7481.97    105.25 o 
  -2  -3   2     1150.68     2238.62     66.11 o 
  -1  -3   2     6240.99     5871.46     38.13 o 
   0  -3   2       76.44      137.28      5.75 o 
   1  -3   2    11897.18    11694.06    220.64 o 
   2  -3   2      208.13     1236.02    225.51 o 
   3  -3   2       15.69       -2.43     26.77 o 
   4  -3   2       15.88        3.24     34.88 o 
   5  -3   2     3089.27     3372.11     62.46 o 
   6  -3   2      932.20      753.59     52.73 o 
   7  -3   2       43.84        8.92     58.41 o 
   8  -3   2      116.22       75.44     64.08 o 
  -9  -2   2       23.21        6.86     32.77 o 
  -8  -2   2      140.26       99.02     28.13 o 
  -7  -2   2      202.70      203.50     30.36 o 
  -6  -2   2     1792.91     1726.24     34.27 o 
  -5  -2   2      619.81      670.82     24.58 o 
  -4  -2   2      628.62      602.35     20.79 o 
  -3  -2   2     3376.51     3687.48     65.54 o 
  -2  -2   2     6816.12     5895.17     27.25 o 
   0  -2   2    13659.31    17200.14    125.28 o 
   1  -2   2      541.29      478.11     18.25 o 
   2  -2   2     6394.50     6384.32     33.25 o 
   3  -2   2      239.35      476.98     29.20 o 
   4  -2   2      257.66      228.76     28.39 o 
   5  -2   2      103.64       73.82     36.50 o 
   6  -2   2     1600.48     1578.57     54.35 o 
   7  -2   2      447.36      528.90     52.73 o 
   8  -2   2       88.72       42.99     60.84 o 
  -9  -1   2      218.03      167.97     34.10 o 
  -8  -1   2      336.25      250.20     38.33 o 
  -7  -1   2      281.02      301.30     39.34 o 
  -6  -1   2       41.01       44.55     25.87 o 
  -5  -1   2      690.59      748.66     25.34 o 
  -4  -1   2     2000.02     1986.60     26.45 o 
  -3  -1   2     5940.01     5997.83     95.72 o 
  -2  -1   2      248.73      231.19     18.66 o 
   2  -1   2      206.07      367.55    102.62 o 
   3  -1   2     2056.22     1743.31     23.93 o 
   4  -1   2       86.28       85.99     25.15 o 
   5  -1   2     1499.59     1598.85     39.75 o 
   6  -1   2     2140.50     2133.43     50.29 o 
   7  -1   2      381.80      373.96     47.86 o 
   8  -1   2       52.69       66.55     29.86 o 
   9  -1   2      320.81      323.66     60.03 o 
  -9   0   2        3.94       39.53     46.88 o 
  -8   0   2       51.87       31.86     38.69 o 
  -7   0   2        4.66       34.79     32.80 o 
  -6   0   2     1740.19     1609.83     78.69 o 
  -5   0   2     1508.95     1791.03     49.48 o 
  -4   0   2      279.47      351.58     19.47 o 
  -3   0   2        1.95       45.46     14.04 o 
  -2   0   2    33733.13    32890.80   1354.28 o 
   2   0   2     6225.47     6567.59     96.99 o 
   3   0   2      301.32      314.88     11.89 o 
   4   0   2     1440.39     1449.52     21.82 o 
   5   0   2        6.65      -16.22     24.34 o 
   6   0   2     2712.53     2582.88     61.65 o 
   7   0   2        7.72      -20.56     24.55 o 
   8   0   2       43.55       32.97     27.46 o 
   9   0   2       17.50       34.07     50.29 o 
  -9   1   2      415.14      462.49     51.16 o 
  -8   1   2       12.93       53.60     41.90 o 
  -7   1   2      125.70      163.10     36.08 o 
  -6   1   2      495.95      525.51     31.16 o 
  -5   1   2     4987.66     5789.46     66.52 o 
  -4   1   2     2180.49     2309.46     42.18 o 
  -3   1   2      183.97      316.36     25.15 o 
  -2   1   2     1267.56     1941.18     30.83 o 
   2   1   2     8114.15     8431.62    146.83 o 
   3   1   2     7576.73     6321.35     60.02 o 
   4   1   2      105.32      114.44     10.80 o 
   5   1   2      754.63      765.60     21.50 o 
   6   1   2        5.28       -7.74     18.90 o 
   7   1   2     2909.32     2696.49     49.48 o 
   8   1   2       52.44       82.80     26.67 o 
   9   1   2      112.40       95.63     28.37 o 
  -8   2   2      914.12      983.07     49.81 o 
  -7   2   2      243.79      507.31     41.29 o 
  -6   2   2     1134.38      978.29     54.35 o 
  -5   2   2       13.58        1.62     41.37 o 
  -4   2   2     6550.29     5899.78     64.90 o 
  -3   2   2      608.21      853.37     34.07 o 
  -2   2   2      973.81      921.51     27.58 o 
  -1   2   2      114.78       76.25     18.66 o 
   2   2   2    49593.71    47739.40   1017.70 o 
   3   2   2       34.30        3.02      9.03 o 
   4   2   2    11430.88    10743.15     92.03 o 
   5   2   2       21.94       47.51     12.31 o 
   6   2   2     1709.77     1540.57     23.58 o 
   7   2   2       35.03       31.86     21.63 o 
   8   2   2      930.53      883.53     30.25 o 
   9   2   2       41.75       59.50     37.93 o 
  10   2   2       93.10      118.80     47.54 o 
  -8   3   2        1.29      -10.34     49.29 o 
  -7   3   2      347.92      350.07     53.94 o 
  -6   3   2      586.85      517.54     60.84 o 
  -5   3   2     1546.18     1781.37     59.22 o 
  -4   3   2       46.74        8.11     36.50 o 
  -3   3   2       67.71      154.94     34.07 o 
  -2   3   2      754.93     1239.50     34.07 o 
  -1   3   2     7018.97     6620.92     51.92 o 
   0   3   2      549.13      627.41     26.77 o 
   1   3   2     8918.31     8596.85     32.85 o 
   2   3   2     5765.45     7940.91    957.48 o 
   3   3   2    12418.81    11892.93    134.65 o 
   4   3   2      501.05      500.33     12.98 o 
   5   3   2      612.57      533.51     16.51 o 
   6   3   2        6.29        0.77     13.08 o 
   7   3   2     1659.70     1665.10     33.02 o 
   8   3   2      142.89      130.50     19.54 o 
   9   3   2      385.36      375.03     30.60 o 
  10   3   2       16.50       19.91     32.38 o 
  -7   4   2       19.83       81.44     45.85 o 
  -5   4   2      417.49      399.92     51.92 o 
  -4   4   2     2103.66     2300.53     58.41 o 
  -3   4   2      130.29      519.16     42.99 o 
  -2   4   2      310.44      573.51     33.26 o 
  -1   4   2     1048.75     1133.51     36.91 o 
   0   4   2     5608.31     6989.49     75.44 o 
   1   4   2      469.33      522.25      8.45 o 
   2   4   2      990.58     1062.91     14.36 o 
   3   4   2       52.16       63.20      5.56 o 
   4   4   2     8166.86     7190.01     76.92 o 
   5   4   2     2047.28     2390.71     28.73 o 
   6   4   2      567.36      529.49     15.27 o 
   7   4   2        2.73       31.16     22.95 o 
   8   4   2       70.42       79.39     24.02 o 
   9   4   2      200.57      214.79     28.44 o 
  10   4   2        1.36       -2.40     31.80 o 
  -7   5   2      615.93      603.47     63.68 o 
  -6   5   2       21.97       -1.62     65.71 o 
  -4   5   2       63.82       92.48     49.48 o 
  -3   5   2     2372.23     2255.11     57.59 o 
  -1   5   2     1106.52      883.38     37.31 o 
   0   5   2       13.72       18.66     14.55 o 
   1   5   2     4609.93     4092.71     19.44 o 
   2   5   2     1154.73     1385.93     57.63 o 
   3   5   2      249.84      187.54      7.42 o 
   4   5   2      387.90      399.69      8.21 o 
   5   5   2     4333.64     5274.69     32.93 o 
   6   5   2      141.72      142.26     13.37 o 
   7   5   2      250.10      262.40     18.38 o 
   8   5   2       19.63       25.73     23.37 o 
   9   5   2      842.39      770.09     51.10 o 
  10   5   2        5.45        6.49     56.78 o 
  -6   6   2      438.94      459.94     82.74 o 
  -5   6   2       19.50       10.55     65.71 o 
  -4   6   2     1081.59     1100.78     63.27 o 
  -3   6   2       14.85        5.68     48.67 o 
  -2   6   2     2513.11     2277.82     55.97 o 
  -1   6   2      140.52      161.43     38.13 o 
   0   6   2     2159.53     2456.64     28.44 o 
   1   6   2       24.11       25.30      8.45 o 
   2   6   2     4655.86     4677.00     85.12 o 
   3   6   2      662.26      630.42     14.81 o 
   4   6   2     2195.55     1907.28     33.66 o 
   5   6   2       53.99       36.21      7.62 o 
   6   6   2     2475.13     2356.23     33.99 o 
   7   6   2       66.92      131.60     19.85 o 
   8   6   2      246.74      253.76     23.05 o 
   9   6   2      241.96      162.00     41.00 o 
  10   6   2      221.44      183.96     47.74 o 
  -5   7   2      297.86      298.52     73.01 o 
  -4   7   2      134.28      121.68     62.46 o 
  -3   7   2     2018.19     1839.78     67.33 o 
  -2   7   2        6.16      296.08     50.29 o 
  -1   7   2      479.65      481.04     45.43 o 
   0   7   2       13.52       17.03     35.69 o 
   1   7   2     5119.18     4361.21    106.27 o 
   2   7   2       25.58      357.01     34.54 o 
   3   7   2       52.30       58.07     11.04 o 
   4   7   2      215.64      178.17     13.96 o 
   5   7   2     1938.57     2357.45     32.38 o 
   6   7   2     2278.81     2114.23     55.65 o 
   7   7   2       95.78       78.65     27.00 o 
   8   7   2       26.83       64.40     30.35 o 
   9   7   2      531.29      482.19     45.53 o 
  10   7   2       77.58       57.27     49.74 o 
  -4   8   2      187.06      174.41     70.57 o 
  -3   8   2      427.34      390.99     67.33 o 
  -2   8   2     1285.46     1147.83     62.46 o 
  -1   8   2      189.91      159.80     47.86 o 
   0   8   2      603.68      611.48     44.62 o 
   1   8   2       43.30       23.93     27.53 o 
   2   8   2     4641.55     4077.43     73.32 o 
   3   8   2        9.60       26.62     16.44 o 
   4   8   2       69.63       54.00      9.10 o 
   5   8   2      232.52      244.23     15.08 o 
   6   8   2     1074.66     1073.16     18.65 o 
   7   8   2       54.56      106.87     29.44 o 
   8   8   2        0.13       23.13     31.17 o 
   9   8   2       13.78       23.52     64.08 o 
  10   8   2      186.45      147.09     52.76 o 
  -3   9   2      351.27      324.48     74.63 o 
  -2   9   2        3.50      154.94     64.90 o 
  -1   9   2     4061.27     3691.34    220.24 o 
   0   9   2       70.72       50.21     34.67 o 
   1   9   2     1056.11      942.40     36.34 o 
   2   9   2      275.88      213.36     17.43 o 
   3   9   2     3095.13     2666.56     44.73 o 
   4   9   2       42.15       25.98     10.43 o 
   5   9   2       72.29      103.14     19.49 o 
   6   9   2      551.54      489.75     20.68 o 
   7   9   2      694.74      745.54     34.59 o 
   8   9   2      202.87      292.77     36.10 o 
   9   9   2       51.51       53.27     38.15 o 
  -2  10   2      793.94      693.44     46.96 o 
  -1  10   2      159.69      110.23     41.44 o 
   0  10   2      579.60      783.46     43.17 o 
   1  10   2      208.30      220.73     38.12 o 
   2  10   2      714.78      681.39     37.84 o 
   3  10   2      431.93      337.14     21.71 o 
   4  10   2      854.88      782.21     31.20 o 
   5  10   2      140.45      130.86     23.60 o 
   6  10   2      399.56      459.53     26.58 o 
   7  10   2       50.50       56.27     33.96 o 
   8  10   2       83.61       61.64     37.51 o 
   9  10   2        0.07       12.99     41.27 o 
  -1  11   2      934.46      822.69     50.29 o 
   0  11   2       18.87       13.43     42.59 o 
   1  11   2      252.12      189.38     40.71 o 
   2  11   2        8.07      403.45     95.72 o 
   3  11   2     1256.32     1153.26     42.34 o 
   4  11   2        2.65       -2.45     36.44 o 
   5  11   2       14.51       19.20     25.38 o 
   6  11   2        1.85        6.64     25.04 o 
   7  11   2      407.53      463.09     39.36 o 
   8  11   2        2.66        8.92     65.71 o 
   1  12   2       70.36       40.83     45.88 o 
   2  12   2        1.54       35.42     45.00 o 
   3  12   2       34.36      160.22     44.32 o 
   4  12   2      781.57      908.04     45.79 o 
   5  12   2       29.43       34.92     34.10 o 
   6  12   2        8.74      -24.34     67.33 o 
   7  12   2      143.21      175.55     52.31 o 
  -6 -12   3       17.89       50.24     36.63 o 
  -5 -12   3      364.19      522.08     37.48 o 
  -4 -12   3       10.77        7.37     29.75 o 
  -3 -12   3      481.93      376.40     31.41 o 
  -2 -12   3      274.41      202.18     43.85 o 
  -1 -12   3      220.25      238.60     35.46 o 
  -8 -11   3       17.31       66.52     43.43 o 
  -7 -11   3       67.08      128.76     42.51 o 
  -6 -11   3      858.90      840.38     56.78 o 
  -5 -11   3       33.52       24.41     29.38 o 
  -4 -11   3       81.74       82.55     28.40 o 
  -3 -11   3       20.93      196.64     31.14 o 
  -2 -11   3      662.11      678.11     25.54 o 
  -1 -11   3       22.53       17.07     35.19 o 
   0 -11   3      500.90      630.76     44.60 o 
   1 -11   3      128.54       33.12     40.96 o 
  -8 -10   3        7.65       33.26     68.95 o 
  -7 -10   3       75.22      127.53     38.76 o 
  -6 -10   3      123.34      126.56     36.85 o 
  -5 -10   3     1123.71     1420.93     46.68 o 
  -4 -10   3        1.20       -5.68     47.86 o 
  -3 -10   3       38.61       33.27     18.63 o 
  -1 -10   3     1351.08     1222.18     30.88 o 
   0 -10   3        0.06       -5.61     34.95 o 
   1 -10   3       67.63       48.78     36.02 o 
   2 -10   3        0.44       43.81     38.40 o 
  -9  -9   3       11.13       22.71     74.63 o 
  -8  -9   3      290.81      291.46     49.24 o 
  -7  -9   3       71.38       44.63     34.75 o 
  -6  -9   3       22.76       44.89     44.42 o 
  -5  -9   3      348.05      363.90     31.13 o 
  -4  -9   3      282.97      321.48     37.15 o 
  -3  -9   3       42.59       86.70     19.82 o 
  -2  -9   3      592.36      516.22     20.18 o 
  -1  -9   3      164.60      111.35     21.20 o 
   0  -9   3     1618.54     1850.31     52.73 o 
   1  -9   3      171.41      174.76     33.46 o 
   2  -9   3       76.76       55.92     34.27 o 
   3  -9   3       96.88       64.62     36.94 o 
  -9  -8   3      235.91      254.00     49.89 o 
  -8  -8   3       48.64       22.23     43.74 o 
  -7  -8   3        8.31       -6.49     56.78 o 
  -6  -8   3      521.03      465.85     31.76 o 
  -5  -8   3     3341.62     3907.47     95.42 o 
  -4  -8   3      532.10      436.47     27.27 o 
  -3  -8   3     1479.58     1295.54     42.38 o 
  -1  -8   3     3019.28     2611.74     36.97 o 
   0  -8   3       49.01       55.11     21.02 o 
   1  -8   3      255.59      242.38     36.10 o 
   2  -8   3       39.58      530.30     72.20 o 
   3  -8   3     1022.83      902.57     36.36 o 
  -9  -7   3       50.01       40.50     45.96 o 
  -8  -7   3      788.56      827.56     59.22 o 
  -7  -7   3      178.43      353.19     66.92 o 
  -6  -7   3       30.75       26.15     26.57 o 
  -5  -7   3        1.13       20.02     28.76 o 
  -4  -7   3     4267.49     3908.78     46.95 o 
  -3  -7   3     1094.96     1093.65    120.95 o 
  -2  -7   3       32.19      215.07     27.08 o 
  -1  -7   3       44.55       41.99     17.54 o 
   0  -7   3     3475.90     4158.34     46.83 o 
   1  -7   3        4.27       -7.20     24.16 o 
   2  -7   3       41.58       42.71     25.43 o 
   3  -7   3       23.01      122.69    124.11 o 
   4  -7   3     1722.15     1635.25    171.97 o 
   5  -7   3       12.18       42.99     64.08 o 
 -10  -6   3       41.68       58.22     50.00 o 
  -9  -6   3      152.60      117.25     45.84 o 
  -8  -6   3      179.26      211.76     41.29 o 
  -7  -6   3     1364.84     1205.24     45.17 o 
  -6  -6   3       24.30       45.65     20.04 o 
  -5  -6   3      411.66      554.03     21.02 o 
  -4  -6   3      410.88      361.11     26.67 o 
  -3  -6   3     2560.18     2099.98     47.05 o 
  -1  -6   3     1311.96     1536.10     25.69 o 
   0  -6   3        4.72        2.73     10.67 o 
   1  -6   3     3757.74     3404.81     35.08 o 
   2  -6   3      838.41     1596.00     29.70 o 
   3  -6   3      453.76      491.23     26.04 o 
   4  -6   3       52.05        3.24     53.54 o 
   5  -6   3     1022.98      996.95     68.14 o 
   6  -6   3       10.66       93.29     70.57 o 
 -10  -5   3      200.89      282.59     52.60 o 
  -9  -5   3       16.00        9.61     42.84 o 
  -8  -5   3       26.30       -2.89     25.50 o 
  -7  -5   3      265.89      216.07     35.82 o 
  -6  -5   3      794.68      779.72     41.15 o 
  -5  -5   3      251.27      291.36     21.12 o 
  -4  -5   3     3934.35     3758.25     74.38 o 
  -3  -5   3      250.02      289.86     17.33 o 
  -2  -5   3     5410.06     4674.43     86.70 o 
  -1  -5   3       14.17       -2.12     10.59 o 
   0  -5   3     4500.75     6027.73     70.12 o 
   1  -5   3      363.12      279.86     21.90 o 
   2  -5   3     4752.73     4481.92     38.13 o 
   4  -5   3      770.55      879.33     50.29 o 
   5  -5   3      106.45       60.84     54.35 o 
   6  -5   3     1231.05     1154.32     65.71 o 
   7  -5   3      134.71      144.39     69.76 o 
 -10  -4   3        2.98       27.59     48.72 o 
  -9  -4   3       80.72       71.13     41.88 o 
  -8  -4   3      104.25       88.10     26.83 o 
  -7  -4   3     1694.10     1609.33     74.22 o 
  -6  -4   3       94.08       98.40     20.24 o 
  -5  -4   3     5243.32     5894.27     47.32 o 
  -4  -4   3        5.06        8.31     15.11 o 
  -3  -4   3     4643.54     4323.32     52.29 o 
  -2  -4   3      829.99      751.41     10.76 o 
  -1  -4   3     7550.77     6080.28     28.07 o 
   0  -4   3       37.14       23.62      6.35 o 
   1  -4   3     3431.92     3225.66     24.95 o 
   2  -4   3      442.41      377.49     22.31 o 
   3  -4   3     4178.17     3788.25     56.78 o 
   4  -4   3      158.24      101.40     38.94 o 
   5  -4   3     1259.83     1271.13     53.54 o 
   6  -4   3      327.19      322.04     56.78 o 
   7  -4   3      183.51      177.65     62.46 o 
  -9  -3   3        3.65      -11.30     32.88 o 
  -8  -3   3       67.61       18.20     28.32 o 
  -7  -3   3      272.10      312.60     27.41 o 
  -6  -3   3     2346.25     2062.78     34.98 o 
  -5  -3   3      280.71      309.77     24.35 o 
  -4  -3   3      804.02      977.41     27.58 o 
  -3  -3   3      478.16      469.64     17.34 o 
  -2  -3   3    14974.92    13606.83    106.21 o 
  -1  -3   3     3108.76     3241.92     17.88 o 
   0  -3   3     1391.99     1432.47     21.24 o 
   1  -3   3        4.69        4.72      6.02 o 
   2  -3   3     8071.49     7507.11    118.03 o 
   3  -3   3        1.76       31.73     24.74 o 
   4  -3   3        5.82        8.11     31.64 o 
   5  -3   3       55.20       33.26     41.37 o 
   6  -3   3     1516.66     1539.64     57.59 o 
   7  -3   3       67.68      142.77     60.03 o 
  -9  -2   3      508.97      462.91     35.69 o 
  -8  -2   3      130.93      103.64     37.88 o 
  -7  -2   3      645.57      616.40     53.94 o 
  -6  -2   3       73.71      104.50     28.18 o 
  -5  -2   3     6141.71     7141.38    136.69 o 
  -4  -2   3      896.25      967.43     23.76 o 
  -3  -2   3      407.58      473.98     18.64 o 
  -2  -2   3       46.26     1668.68    371.52 o 
  -1  -2   3    16460.19    16441.63    118.63 o 
   0  -2   3      413.20      423.36      6.54 o 
   1  -2   3     7606.22     7743.67     59.56 o 
   2  -2   3     2658.08     2574.46    282.29 o 
   3  -2   3     6359.98     5933.76     66.92 o 
   4  -2   3      216.64      211.72     30.01 o 
   5  -2   3       27.55       72.20     33.26 o 
   6  -2   3      267.72      281.48     43.80 o 
   7  -2   3      744.01      726.53     61.24 o 
   8  -2   3      130.55       79.50     58.41 o 
  -9  -1   3       44.57       30.15     47.46 o 
  -8  -1   3      765.39      879.98    111.13 o 
  -7  -1   3       85.94      161.90     35.22 o 
  -6  -1   3      584.91      564.03     53.54 o 
  -5  -1   3       18.03        3.68     30.42 o 
  -4  -1   3     1697.40     1461.35     26.37 o 
  -3  -1   3     2483.18     3025.29    269.31 o 
  -2  -1   3      167.15      145.03     13.73 o 
   1  -1   3      494.83      436.42     13.79 o 
   2  -1   3     4316.72     4154.91     36.50 o 
   3  -1   3       17.34       48.13     14.62 o 
   4  -1   3     5086.56     4598.40     35.92 o 
   5  -1   3        8.19       12.17     30.01 o 
   6  -1   3     1558.98     1473.37     26.77 o 
   7  -1   3       18.10        1.93     23.55 o 
   8  -1   3     1054.55     1006.69     58.41 o 
   9  -1   3       55.47       67.33     57.59 o 
  -9   0   3      395.73      420.37     50.90 o 
  -8   0   3       16.08       23.61     41.19 o 
  -7   0   3        3.03       24.56     34.29 o 
  -6   0   3     5131.55     5002.50    257.55 o 
  -5   0   3     2375.23     2547.48    104.24 o 
  -4   0   3      211.29      333.05     20.21 o 
  -3   0   3      165.35      271.06     16.03 o 
  -2   0   3     2707.31     3480.43    665.17 o 
   2   0   3        2.37       10.76      4.27 o 
   3   0   3    10614.79    10612.41     85.25 o 
   4   0   3       51.97       82.77      8.99 o 
   5   0   3      782.40      983.98     19.86 o 
   6   0   3       30.36       40.17     19.49 o 
   7   0   3     1258.78     1176.97     28.45 o 
   8   0   3      370.43      327.64     28.44 o 
   9   0   3      165.77      185.76     51.10 o 
  -8   1   3      816.75      834.67     48.26 o 
  -7   1   3        0.96      130.51     38.80 o 
  -6   1   3      332.12      382.21     33.25 o 
  -5   1   3        8.20       37.82     24.01 o 
  -4   1   3     5132.19     4893.88    188.60 o 
  -3   1   3     3167.42     3434.36     30.65 o 
  -2   1   3     5060.54     5129.41    179.27 o 
  -1   1   3      415.72      385.31     12.98 o 
   2   1   3       64.37      106.14      7.96 o 
   3   1   3     3078.64     3040.80     35.81 o 
   4   1   3     6122.77     5663.60     23.40 o 
   5   1   3      507.92      623.80     15.79 o 
   6   1   3      124.36      124.58     18.93 o 
   7   1   3       76.64      134.29     37.31 o 
   8   1   3      665.17      714.89     29.25 o 
   9   1   3       66.26       47.82     30.11 o 
  -8   2   3        8.67       -0.78     46.15 o 
  -7   2   3     2217.20     2264.35     78.28 o 
  -6   2   3      216.90      250.17     34.61 o 
  -5   2   3      691.89      836.22     39.34 o 
  -4   2   3       23.98       21.90     34.88 o 
  -3   2   3     8880.86     8628.62     70.57 o 
  -2   2   3     2442.51     4063.25     45.43 o 
  -1   2   3     1885.67     1834.55     36.50 o 
   0   2   3        3.22        4.06     13.79 o 
   1   2   3    36237.41    33641.63    268.50 o 
   2   2   3      988.84     5073.78    560.13 o 
   3   2   3     2832.46     2637.82     18.58 o 
   4   2   3        2.20       11.81      6.24 o 
   5   2   3     2149.73     2046.44     36.56 o 
   6   2   3       20.22       44.38     13.55 o 
   7   2   3      148.99      184.31     20.65 o 
   8   2   3        1.41        5.08     21.31 o 
   9   2   3      674.51      615.01     34.64 o 
  10   2   3       57.52      115.58     45.19 o 
  -8   3   3       70.45       57.48     47.32 o 
  -7   3   3       67.82       75.93     42.66 o 
  -6   3   3      538.78      572.41     46.24 o 
  -5   3   3       56.06      -10.55     48.67 o 
  -4   3   3     3453.29     3265.85     60.84 o 
  -3   3   3       94.33       84.36     34.07 o 
  -2   3   3     3201.96     3126.32     45.43 o 
  -1   3   3        0.15        8.92     21.90 o 
   0   3   3    11067.59    13710.72     64.08 o 
   1   3   3      375.41      313.12     16.22 o 
   2   3   3     5426.78     5587.03     70.54 o 
   3   3   3      357.63      373.90      8.76 o 
   4   3   3     1973.78     1520.55     14.66 o 
   5   3   3        7.95       28.41     11.98 o 
   6   3   3      832.40      746.50     13.04 o 
   7   3   3       21.24      153.21     32.85 o 
   8   3   3      315.05      318.06     20.07 o 
   9   3   3      160.68      142.95     29.74 o 
  10   3   3      206.77      230.73     32.80 o 
  -7   4   3      645.63      746.67     50.06 o 
  -6   4   3      121.25      107.45     38.59 o 
  -5   4   3       44.87       -8.11     54.35 o 
  -4   4   3       34.03        4.06     42.99 o 
  -3   4   3     5241.02     4756.00     66.52 o 
  -2   4   3      174.69      300.95     32.45 o 
  -1   4   3      134.86       71.38     26.77 o 
   0   4   3       39.18       60.85      9.73 o 
   1   4   3    10632.88     9956.53     55.16 o 
   2   4   3      182.12      265.44     10.13 o 
   3   4   3     8996.65     8717.33     54.95 o 
   4   4   3      187.98      195.37     11.28 o 
   5   4   3     2484.70     2691.21     66.50 o 
   6   4   3     1077.22     1058.45     16.76 o 
   7   4   3      232.84      263.90     32.76 o 
   8   4   3       34.83       16.17     24.21 o 
   9   4   3      919.22      906.99     32.38 o 
  10   4   3      153.54      117.09     32.99 o 
  -6   5   3      600.08      578.01     44.78 o 
  -5   5   3       97.77       49.48     58.41 o 
  -4   5   3      166.55      122.49     51.10 o 
  -3   5   3        1.36       25.96     45.43 o 
  -2   5   3     5419.00     5142.94     68.14 o 
  -1   5   3      235.65      188.20     32.45 o 
   0   5   3      906.86     1156.98     17.43 o 
   1   5   3      633.66      716.28     27.58 o 
   2   5   3     3689.08     3285.30     81.26 o 
   3   5   3      222.98      369.75     27.16 o 
   4   5   3       99.59       96.58      5.62 o 
   5   5   3      407.68      429.92     14.92 o 
   6   5   3     1643.65     1446.68     17.61 o 
   7   5   3      215.66      223.51     18.65 o 
   8   5   3      241.27      195.78     24.94 o 
   9   5   3       53.61       34.32     28.00 o 
  10   5   3      270.23      352.36     46.57 o 
  -6   6   3       12.78       31.10     44.95 o 
  -5   6   3      525.95      531.33     73.82 o 
  -4   6   3       49.04       33.26     55.97 o 
  -3   6   3      617.07      527.27     53.54 o 
  -2   6   3       92.15      225.51     43.80 o 
  -1   6   3     2308.87     1964.70     50.29 o 
   0   6   3       28.73       58.68     15.73 o 
   1   6   3     1500.15     1092.87     89.23 o 
   2   6   3     1667.39     1740.46     34.48 o 
   3   6   3     1271.07     1104.90     17.58 o 
   4   6   3      492.33      435.52      8.49 o 
   5   6   3      946.23     1257.02     18.95 o 
   6   6   3        5.11       20.19     18.19 o 
   7   6   3     1177.24     1159.15     19.69 o 
   8   6   3        0.74       27.98     19.95 o 
   9   6   3      381.17      405.44     43.65 o 
  10   6   3       73.61       46.50     45.99 o 
  -5   7   3      102.57      119.24     79.50 o 
  -4   7   3       75.87       77.06     62.46 o 
  -3   7   3       12.49      172.78     55.97 o 
  -2   7   3     3894.60     3368.06     72.20 o 
  -1   7   3       22.19      -11.36     42.18 o 
   0   7   3      272.49      274.25     20.35 o 
   1   7   3       24.15       32.63      9.01 o 
   2   7   3     3929.80     3435.12     66.28 o 
   3   7   3      257.45      273.17     13.67 o 
   4   7   3      626.30      679.20     15.59 o 
   5   7   3      142.05      319.31     13.74 o 
   6   7   3     2916.34     2860.35     33.28 o 
   7   7   3       11.29       13.18     24.47 o 
   8   7   3      360.86      324.50     31.92 o 
   9   7   3        8.35      -12.51     42.43 o 
  10   7   3      363.11      388.66     55.97 o 
  -4   8   3       17.23        8.92     75.44 o 
  -3   8   3        5.08       62.46     65.71 o 
  -2   8   3       52.46      197.12     59.22 o 
  -1   8   3     2690.11     2659.08     68.95 o 
   0   8   3      192.28      288.78     46.24 o 
   1   8   3       36.42       61.11     10.53 o 
   3   8   3     1973.02     1823.97     32.00 o 
   4   8   3      131.14      152.11     11.22 o 
   5   8   3       15.74       24.81     13.48 o 
   6   8   3      337.72      329.56     13.19 o 
   7   8   3      592.67      620.36     34.75 o 
   8   8   3      222.05      177.11     31.76 o 
   9   8   3       45.39       -4.94     34.80 o 
  10   8   3        5.71       -0.13     50.90 o 
  -3   9   3       21.75      195.50     72.20 o 
  -2   9   3       60.48       77.87     63.27 o 
  -1   9   3      113.02      230.38     60.84 o 
   0   9   3       32.03       68.24     34.29 o 
   1   9   3       27.23       41.31     48.67 o 
   2   9   3     1015.43      847.84     34.86 o 
   3   9   3        0.87      145.36     80.67 o 
   4   9   3     1352.47     1376.72     23.75 o 
   5   9   3       21.38       44.22     14.87 o 
   6   9   3       43.51       46.32     15.56 o 
   7   9   3      440.98      366.70     30.88 o 
   8   9   3      941.40      964.95     37.68 o 
   9   9   3      106.82       62.68     36.63 o 
  -2  10   3       79.19      259.73     73.82 o 
  -1  10   3      380.93      391.11     42.67 o 
   0  10   3       14.49       47.23     39.13 o 
   1  10   3     3746.93     3510.26    194.28 o 
   2  10   3        4.84      392.26    106.67 o 
   3  10   3      845.89      874.69     37.41 o 
   4  10   3      202.60      130.43     22.00 o 
   5  10   3     1339.77     1621.82     33.71 o 
   6  10   3        0.07       -0.12     21.11 o 
   7  10   3      118.22      139.26     34.50 o 
   8  10   3       88.77       75.84     36.55 o 
   9  10   3      291.16      337.86     41.31 o 
  -1  11   3        3.89       20.75     46.37 o 
   0  11   3      897.51     1151.55     50.44 o 
   1  11   3       64.63       24.46     42.73 o 
   2  11   3      364.78      316.84     41.29 o 
   3  11   3      217.54      532.25     40.51 o 
   4  11   3      434.56      511.40     37.39 o 
   5  11   3      362.45      305.78     31.15 o 
   6  11   3      156.83      100.28     35.09 o 
   7  11   3       32.09       57.94     36.21 o 
   8  11   3      150.49      191.62     41.09 o 
   1  12   3      718.69      634.94     50.19 o 
   2  12   3       44.67      207.25     50.29 o 
   3  12   3        0.04       16.82     42.13 o 
   4  12   3       42.54       37.34     40.29 o 
   5  12   3      889.57     1323.36     45.71 o 
   6  12   3       34.54      -12.54     49.99 o 
   7  12   3       19.94       -1.82     51.05 o 
  -6 -12   4      277.62      288.19     41.68 o 
  -5 -12   4      228.67      150.76     33.22 o 
  -4 -12   4      224.18      255.06     32.33 o 
  -3 -12   4      157.14      275.05     38.03 o 
  -2 -12   4      252.93      257.52     33.77 o 
  -1 -12   4        2.78        4.48     34.50 o 
  -7 -11   4        2.35       31.80     42.32 o 
  -6 -11   4      102.65       24.11     40.09 o 
  -5 -11   4     1137.90     1381.73     52.29 o 
  -4 -11   4      159.83      104.34     35.47 o 
  -3 -11   4      295.84      304.16     27.64 o 
  -2 -11   4       26.57      341.06     23.75 o 
  -1 -11   4     1660.16     1447.81     35.20 o 
   0 -11   4       56.85       85.94     33.34 o 
   1 -11   4      267.12      229.03     42.59 o 
  -8 -10   4      660.26      573.02     56.90 o 
  -7 -10   4      153.20      189.96     39.30 o 
  -6 -10   4       15.00       45.38     36.42 o 
  -5 -10   4       24.34       67.65     35.44 o 
  -4 -10   4     1789.52     1914.10    102.62 o 
  -3 -10   4       36.12      164.87     36.30 o 
  -2 -10   4      126.13      106.65     19.95 o 
  -1 -10   4       41.11       48.04     22.87 o 
   0 -10   4      153.51      353.40     36.64 o 
   1 -10   4        0.30       26.28     35.98 o 
   2 -10   4       71.23       99.70     37.78 o 
  -9  -9   4       10.50        1.13     53.93 o 
  -8  -9   4        2.36       -0.81     64.08 o 
  -7  -9   4      220.66      204.02     35.56 o 
  -6  -9   4      131.18      111.60     32.42 o 
  -5  -9   4       55.35       62.15     30.88 o 
  -4  -9   4        3.36       -2.63     29.98 o 
  -3  -9   4      630.42      520.90     20.59 o 
  -2  -9   4      181.50      818.28     51.00 o 
  -1  -9   4      144.65      159.06     18.78 o 
   0  -9   4       53.15       43.76     33.66 o 
   1  -9   4     1219.27     1164.65     58.41 o 
   2  -9   4       77.69      164.61     33.88 o 
   3  -9   4      310.40      230.34     35.48 o 
  -9  -8   4      200.48      242.70     50.35 o 
  -8  -8   4       70.05       49.47     44.89 o 
  -7  -8   4        9.32       11.70     42.43 o 
  -6  -8   4      236.69      195.46     30.41 o 
  -5  -8   4       43.46       61.40     27.86 o 
  -4  -8   4      635.96      658.34     29.50 o 
  -3  -8   4      217.17      188.73     15.02 o 
  -2  -8   4      542.68      479.30     20.84 o 
  -1  -8   4        0.27       11.67     17.79 o 
   0  -8   4     1753.76     2179.11     33.59 o 
   1  -8   4        7.02       -8.11     32.45 o 
   2  -8   4     2021.48     1765.96     37.81 o 
   3  -8   4        5.98      165.70    154.94 o 
   4  -8   4      368.30      468.06     73.01 o 
  -9  -7   4        1.54       36.93     48.59 o 
  -8  -7   4       94.74       64.81     25.78 o 
  -7  -7   4     1911.19     1879.50     49.89 o 
  -6  -7   4      458.87      414.09     26.67 o 
  -5  -7   4      252.82      305.97     28.14 o 
  -4  -7   4        4.23       13.63     18.22 o 
  -3  -7   4     4120.54     3479.61     70.95 o 
  -2  -7   4       94.14      406.19     21.60 o 
  -1  -7   4       76.14       81.37     14.80 o 
   0  -7   4        8.68        9.89     12.45 o 
   1  -7   4     2695.77     2386.14     34.62 o 
   2  -7   4       65.38      148.53     38.13 o 
   3  -7   4      331.44      294.47     27.64 o 
   4  -7   4      149.26      126.16     28.87 o 
   5  -7   4      755.83      729.26     73.01 o 
  -9  -6   4        0.19       36.50     45.89 o 
  -8  -6   4       79.97       88.58     26.35 o 
  -7  -6   4       84.36      141.69     34.73 o 
  -6  -6   4     2971.89     2764.74    102.15 o 
  -5  -6   4      424.10      452.06     22.22 o 
  -4  -6   4       19.38        2.49     18.39 o 
  -3  -6   4      120.34       93.07     14.86 o 
  -2  -6   4     4967.89     4368.69     26.18 o 
  -1  -6   4       77.70       79.01     13.17 o 
   0  -6   4      201.88      247.92     11.96 o 
   1  -6   4       32.85        9.73     22.71 o 
   2  -6   4     3429.59     3095.12     66.11 o 
   3  -6   4        0.45       34.15     54.76 o 
   4  -6   4        0.47       -4.87     26.77 o 
   5  -6   4      165.62       81.93     57.59 o 
   6  -6   4      777.18      673.29     68.95 o 
  -9  -5   4     1179.16     1179.22    192.66 o 
  -8  -5   4      149.11      122.85     29.53 o 
  -7  -5   4      271.18      273.55     25.38 o 
  -6  -5   4      212.96      149.46     26.07 o 
  -5  -5   4      830.01      824.81     41.07 o 
  -4  -5   4       55.55       75.44     11.71 o 
  -3  -5   4     1485.89     1333.74     23.46 o 
  -2  -5   4     1324.70     1648.10     17.87 o 
  -1  -5   4     5675.32     4657.22     39.57 o 
   0  -5   4        0.06       14.53     13.56 o 
   1  -5   4     4789.10     4565.87     32.74 o 
   2  -5   4      615.40      656.34     20.75 o 
   3  -5   4     5865.63     5188.04     74.22 o 
   4  -5   4       95.19       63.27     44.62 o 
   5  -5   4        8.56        4.06     54.35 o 
   6  -5   4       56.44       62.46     59.22 o 
   7  -5   4      723.49      713.04     75.44 o 
  -9  -4   4      377.09      277.94     33.78 o 
  -8  -4   4      255.77      300.63     30.46 o 
  -7  -4   4        3.78      302.80     41.37 o 
  -6  -4   4     1577.12     1425.64     39.86 o 
  -5  -4   4      947.69     1004.92     28.84 o 
  -4  -4   4      704.50      587.80     27.99 o 
  -3  -4   4      478.03      393.61     17.83 o 
  -2  -4   4     4874.14     4889.58     54.59 o 
  -1  -4   4     1185.06     1304.45     29.24 o 
   0  -4   4     6743.54     8168.01     32.84 o 
   1  -4   4       97.88       99.23      7.96 o 
   2  -4   4     3586.94     3399.19     18.64 o 
   3  -4   4      283.25      240.49     25.96 o 
   4  -4   4     1672.80     1490.41     58.00 o 
   5  -4   4      681.83      640.03     51.92 o 
   6  -4   4      401.05      403.16     57.59 o 
   7  -4   4      193.80      159.80     64.08 o 
  -9  -3   4      204.48      156.43     35.10 o 
  -8  -3   4       63.44       38.74     30.56 o 
  -7  -3   4       84.37       85.66     33.66 o 
  -6  -3   4      180.79      185.38     40.56 o 
  -5  -3   4     2367.44     2440.03     55.97 o 
  -4  -3   4      119.83      148.06     19.78 o 
  -3  -3   4     2206.14     2030.99     25.74 o 
  -1  -3   4    15425.11    14048.55    138.29 o 
   0  -3   4       96.12      164.61      6.63 o 
   1  -3   4     5460.76     4903.66     46.97 o 
   2  -3   4       30.43      554.32     76.66 o 
   3  -3   4     5352.27     4631.04     71.90 o 
   4  -3   4      896.31      795.62     45.02 o 
   5  -3   4       11.31       -3.24     38.94 o 
   6  -3   4      918.03      861.48     53.54 o 
   7  -3   4     1457.69     1549.37     67.33 o 
   8  -3   4       28.68       21.09     64.08 o 
  -9  -2   4       10.32      -18.42     43.99 o 
  -8  -2   4      477.37      474.59     72.60 o 
  -7  -2   4      403.29      460.40     68.14 o 
  -6  -2   4       72.79       40.49     28.39 o 
  -5  -2   4      860.68      996.89     30.34 o 
  -4  -2   4     3896.77     3905.48     67.33 o 
  -3  -2   4       43.34      137.26     30.83 o 
  -2  -2   4     2329.67     2592.15     53.13 o 
  -1  -2   4     1889.97     2053.75     13.63 o 
   0  -2   4     1698.46     2004.71     22.28 o 
   1  -2   4     2288.18     2338.57     10.03 o 
   2  -2   4      147.90      175.33     55.97 o 
   3  -2   4       12.90      222.52     81.52 o 
   4  -2   4     3015.44     2858.00     61.24 o 
   5  -2   4       72.59       61.65     35.69 o 
   6  -2   4      795.17      774.69     27.58 o 
   7  -2   4      194.24      197.93     50.29 o 
   8  -2   4      470.88      569.45     59.22 o 
  -9  -1   4      133.06       91.41     47.69 o 
  -8  -1   4      245.38      215.17     42.84 o 
  -7  -1   4       71.07       45.13     44.62 o 
  -6  -1   4      180.30      118.24     30.59 o 
  -5  -1   4     2850.93     3354.52     41.01 o 
  -4  -1   4      229.86      217.07     22.08 o 
  -3  -1   4     4049.26     3984.73     34.88 o 
  -2  -1   4     1264.72     1386.47    261.20 o 
  -1  -1   4      233.21      255.52     20.28 o 
   1  -1   4    13030.27    11887.28     48.67 o 
   3  -1   4     1087.70     1074.06     44.21 o 
   4  -1   4      110.06      121.89      7.79 o 
   5  -1   4     1486.58     1621.27     19.04 o 
   6  -1   4     1389.05     1281.97     28.39 o 
   7  -1   4      947.71      884.10     26.04 o 
   8  -1   4      110.73      104.64     50.29 o 
   9  -1   4      402.08      412.08     61.65 o 
  -9   0   4      183.19      105.05     51.39 o 
  -8   0   4      556.62      518.04     45.22 o 
  -7   0   4      177.44      127.55     37.81 o 
  -6   0   4      262.32      324.48     48.67 o 
  -5   0   4      197.34      179.83     26.06 o 
  -4   0   4     3115.06     3318.46     93.69 o 
  -3   0   4      201.91      282.56     18.90 o 
  -2   0   4     5867.28     5495.46    180.08 o 
  -1   0   4     2489.34     2681.98     38.94 o 
   1   0   4      382.88      320.42     13.79 o 
   2   0   4     6375.50     6280.52     55.00 o 
   3   0   4     1145.34     1123.47      9.25 o 
   4   0   4     1519.50     1239.00     28.71 o 
   5   0   4        6.62        9.04     13.53 o 
   6   0   4     1342.47     1255.46     23.39 o 
   7   0   4       34.64      101.99     28.80 o 
   8   0   4      940.90      938.69     30.38 o 
   9   0   4      125.79      104.77     38.98 o 
  -8   1   4      684.54      538.50     48.14 o 
  -7   1   4      724.04      719.11     42.16 o 
  -6   1   4      718.13      702.05     55.16 o 
  -5   1   4       15.61       35.32     25.22 o 
  -4   1   4      389.72      500.67     24.07 o 
  -3   1   4     5744.26     5125.61    210.10 o 
  -2   1   4     1113.68     2011.84    382.88 o 
  -1   1   4       81.34      132.71     16.63 o 
   0   1   4        0.12      -13.79     15.41 o 
   1   1   4    13184.50    11558.63    184.95 o 
   2   1   4       46.94       50.15      9.91 o 
   3   1   4      194.88      174.12      5.43 o 
   4   1   4       11.82       12.24      8.00 o 
   5   1   4     6603.05     7925.99     78.25 o 
   6   1   4       44.67       48.13     14.66 o 
   7   1   4      211.86      194.57     19.83 o 
   8   1   4      132.44      148.35     22.65 o 
   9   1   4      694.17      761.71     64.90 o 
  -8   2   4      253.36      213.62     46.99 o 
  -7   2   4       46.64      112.76     41.30 o 
  -6   2   4     2550.81     2524.30     47.86 o 
  -5   2   4      395.20      524.39     31.26 o 
  -4   2   4      547.66      563.58     43.80 o 
  -3   2   4       77.56      127.21     20.07 o 
  -2   2   4     7853.31     8498.47     81.52 o 
  -1   2   4     1147.72     1158.73     18.66 o 
   0   2   4     8586.41    11316.86    124.11 o 
   1   2   4      245.53      114.38     13.79 o 
   2   2   4    11135.89    10875.92     98.23 o 
   3   2   4     2588.26     2324.24     23.87 o 
   4   2   4      194.87      139.61      5.16 o 
   5   2   4      331.38      368.85     12.29 o 
   6   2   4     3058.65     2810.80     31.04 o 
   7   2   4      169.02      248.71     18.03 o 
   8   2   4      415.41      404.43     21.88 o 
   9   2   4       13.75       22.16     32.32 o 
  10   2   4      256.71      305.96     47.56 o 
  -7   3   4      256.49      252.36     43.58 o 
  -6   3   4       65.69       69.55     36.59 o 
  -5   3   4     1709.36     1912.40     97.34 o 
  -4   3   4        9.44       15.90     24.72 o 
  -3   3   4     1995.49     1981.41     29.43 o 
  -2   3   4     1268.78     1395.40     34.48 o 
  -1   3   4     8867.84     8500.11    133.85 o 
   0   3   4       16.75       -4.87     19.47 o 
   1   3   4     8145.32     8117.57     46.24 o 
   3   3   4     1201.90     1203.38     12.17 o 
   4   3   4      898.02      979.80     13.56 o 
   5   3   4     5795.83     6186.79    419.05 o 
   6   3   4      212.77      177.32     13.66 o 
   7   3   4     1111.25     1021.01     40.81 o 
   8   3   4        1.40       31.11     17.79 o 
   9   3   4      179.55      210.19     32.95 o 
  10   3   4       88.52       80.83     32.76 o 
  -7   4   4      153.86      254.05     47.01 o 
  -6   4   4      972.28     1068.78     69.36 o 
  -5   4   4       35.51       30.83     34.28 o 
  -4   4   4       74.36       98.15     28.35 o 
  -3   4   4       49.46      227.94     42.99 o 
  -2   4   4     3745.04     3449.18     54.35 o 
  -1   4   4     1141.00     1077.26     35.69 o 
   0   4   4     1465.24     2124.50     36.50 o 
   1   4   4      401.37      275.80     21.09 o 
   2   4   4     6408.29     5934.28     55.36 o 
   3   4   4      996.54      977.88     10.32 o 
   4   4   4       62.35       54.41     13.01 o 
   5   4   4       73.92       73.01     12.72 o 
   6   4   4     1636.76     1388.94     19.88 o 
   7   4   4      281.38      288.11     22.19 o 
   8   4   4        3.30       10.21     28.04 o 
   9   4   4       10.11        1.82     28.45 o 
  10   4   4      350.80      426.52     34.43 o 
  -6   5   4       23.60       72.66     44.19 o 
  -5   5   4      698.51      861.12     39.16 o 
  -4   5   4       64.01       34.07     52.73 o 
  -3   5   4       27.98       -8.11     45.43 o 
  -2   5   4      540.46      802.27     43.80 o 
  -1   5   4     2755.78     2345.42     25.96 o 
   0   5   4        0.76       -7.14      8.49 o 
   1   5   4       29.25       60.84     25.15 o 
   2   5   4      192.67      762.87     55.97 o 
   3   5   4     8789.02     7952.11     46.32 o 
   4   5   4     2145.94     2110.79     38.68 o 
   5   5   4       84.29       94.70     12.52 o 
   6   5   4        0.99        7.03     13.81 o 
   7   5   4     2044.39     2092.28     31.05 o 
   8   5   4      452.98      428.52     25.88 o 
   9   5   4       92.06       27.58     28.18 o 
  10   5   4        0.70       10.26     32.25 o 
  -6   6   4       31.42       47.67     45.15 o 
  -5   6   4        1.50       -6.67     39.61 o 
  -4   6   4     1771.70     2005.26     75.44 o 
  -3   6   4      464.43      509.43     56.78 o 
  -2   6   4      233.26      249.85     46.24 o 
  -1   6   4      107.69      103.83     39.75 o 
   0   6   4     1507.18     1754.10     27.99 o 
   1   6   4       55.44       74.63     29.20 o 
   2   6   4      779.93      690.77     39.75 o 
   3   6   4      963.04     1053.49     14.17 o 
   4   6   4     4087.16     3771.17     31.31 o 
   5   6   4      406.06      457.90     17.23 o 
   6   6   4      991.70      902.87     21.13 o 
   7   6   4      993.46      892.75     19.68 o 
   8   6   4      911.94      832.78     23.27 o 
   9   6   4       91.58       47.04     27.43 o 
  10   6   4       17.58       45.69     46.37 o 
  -5   7   4      307.15      331.16     42.73 o 
  -4   7   4       35.51       21.32     34.63 o 
  -3   7   4      378.79      331.78     60.03 o 
  -1   7   4      937.48      878.52     51.10 o 
   0   7   4       34.85       24.01     13.64 o 
   1   7   4     1155.79     1104.84     42.99 o 
   2   7   4      535.95      916.99    428.31 o 
   3   7   4     3266.44     2974.28     30.54 o 
   4   7   4       82.22       72.40     12.78 o 
   5   7   4     1521.93     1724.11     52.41 o 
   6   7   4      793.58      825.44     22.43 o 
   7   7   4     1113.41     1038.03     27.83 o 
   8   7   4        7.66        6.24     29.32 o 
   9   7   4      219.62      176.97     43.30 o 
  10   7   4        8.13      -17.90     48.34 o 
  -4   8   4     1431.16     1514.49     85.17 o 
  -3   8   4      202.52      262.01     67.33 o 
  -2   8   4       11.61        7.30     60.03 o 
  -1   8   4        6.67       32.45     50.29 o 
   0   8   4     9066.52    10302.91     98.15 o 
   1   8   4        0.39        3.56     28.09 o 
   2   8   4      552.74      569.45     29.76 o 
   3   8   4       57.49      246.89     88.28 o 
   4   8   4     2204.79     2047.91     28.36 o 
   5   8   4      282.83      279.57     17.52 o 
   6   8   4      268.05      278.92     13.53 o 
   7   8   4      104.22      156.99     24.22 o 
   8   8   4      642.39      709.16     34.76 o 
   9   8   4       23.05       -8.78     34.86 o 
  10   8   4        7.60       21.90     72.20 o 
  -3   9   4     1126.11     1122.69     81.93 o 
  -2   9   4        5.17      143.58     64.08 o 
  -1   9   4        8.72       -3.24     56.78 o 
   0   9   4       57.82       99.57     36.08 o 
   1   9   4     1899.33     1801.59     63.68 o 
   2   9   4      358.80     1182.32    116.81 o 
   3   9   4       54.00       59.53     11.40 o 
   4   9   4       81.78       66.47     15.21 o 
   5   9   4     1133.43     1625.86     47.37 o 
   6   9   4        6.19        3.42     15.25 o 
   7   9   4       23.36      106.11     24.04 o 
   8   9   4       31.67       76.48     32.89 o 
   9   9   4      281.19      353.57     37.72 o 
  -2  10   4      615.44      561.34     77.06 o 
  -1  10   4       60.22       49.72     43.41 o 
   0  10   4      871.46     1019.34     45.79 o 
   1  10   4        1.22       15.78     37.81 o 
   2  10   4      448.81      431.08     36.73 o 
   3  10   4      131.18      486.23     49.08 o 
   4  10   4      316.09      332.81     26.61 o 
   5  10   4        2.24       -5.45     22.37 o 
   6  10   4      280.88      279.65     34.56 o 
   7  10   4        1.47       98.39     34.39 o 
   8  10   4      140.23      186.15     37.13 o 
   9  10   4       42.53       29.30     39.46 o 
  -1  11   4      232.23      167.91     49.42 o 
   0  11   4        0.20       17.52     44.56 o 
   1  11   4      487.49      586.32     46.94 o 
   2  11   4       77.55       92.20     41.01 o 
   3  11   4      235.12      265.92     39.96 o 
   4  11   4       10.39        4.56     35.80 o 
   5  11   4     1493.54     1779.14    100.18 o 
   6  11   4       47.37       46.73     43.99 o 
   7  11   4       70.60       37.69     35.43 o 
   8  11   4       68.88       71.94     39.43 o 
   1  12   4        6.28       -2.43     68.95 o 
   2  12   4      903.11      843.75     51.32 o 
   3  12   4       55.60      114.39     43.81 o 
   4  12   4       35.74       35.85     40.77 o 
   5  12   4       30.05      101.85     49.08 o 
   6  12   4      579.90      646.10     52.69 o 
   7  12   4      107.11       89.89     51.72 o 
  -6 -12   5       12.34       39.88     43.88 o 
  -5 -12   5       59.51       85.73     41.20 o 
  -4 -12   5       23.07       11.51     32.64 o 
  -3 -12   5      446.08      466.47     33.74 o 
  -2 -12   5       43.66      166.10     35.32 o 
  -1 -12   5      122.44      150.80     34.14 o 
  -7 -11   5       43.25       90.21     43.35 o 
  -6 -11   5      109.11       77.66     42.64 o 
  -5 -11   5        0.66       11.46     39.90 o 
  -4 -11   5      616.32      506.78     60.84 o 
  -3 -11   5      144.18      105.94     31.60 o 
  -2 -11   5       18.65       27.39     23.21 o 
  -1 -11   5       34.81       62.31     25.87 o 
   0 -11   5      789.47      832.25     35.32 o 
   1 -11   5       10.97       10.94     34.63 o 
  -8 -10   5      113.53      157.78     54.49 o 
  -7 -10   5      482.04      522.40     83.15 o 
  -6 -10   5      749.43      619.41     40.25 o 
  -5 -10   5       57.34       77.58     36.25 o 
  -4 -10   5       58.13       35.53     39.79 o 
  -3 -10   5     1234.17     1152.47     24.71 o 
  -2 -10   5       14.08       99.52     23.03 o 
  -1 -10   5      178.54      197.23     21.69 o 
   0 -10   5       30.50        3.86     28.87 o 
   1 -10   5     1847.82     1571.54     36.68 o 
   2 -10   5        3.32       59.53     32.17 o 
  -9  -9   5        0.24        4.87     71.38 o 
  -8  -9   5        9.61       39.75     70.57 o 
  -7  -9   5       14.50        9.74     46.11 o 
  -6  -9   5      616.80      571.65     35.72 o 
  -5  -9   5        1.09        6.37     38.94 o 
  -4  -9   5      192.61      122.52     31.32 o 
  -3  -9   5        1.42       29.16     18.55 o 
  -2  -9   5     2301.23     1941.79     26.41 o 
  -1  -9   5       66.56       55.71     20.51 o 
   0  -9   5       37.50       73.78     21.76 o 
   1  -9   5      148.63       87.10     31.79 o 
   2  -9   5     1048.65     1060.93     37.95 o 
   3  -9   5      247.03      237.68     68.95 o 
  -9  -8   5      224.70      242.52     54.17 o 
  -8  -8   5       41.24       18.49     46.53 o 
  -7  -8   5      116.05       93.50     27.69 o 
  -6  -8   5      624.52      486.83     41.77 o 
  -5  -8   5     1014.59     1455.97     41.71 o 
  -4  -8   5       54.96       14.72     27.80 o 
  -3  -8   5      656.35      566.89     18.00 o 
  -2  -8   5      244.62      251.46     19.78 o 
  -1  -8   5     1693.37     1557.39     42.50 o 
   0  -8   5        0.01        3.68     18.46 o 
   1  -8   5      635.84      658.00     30.22 o 
   2  -8   5       26.75       61.45     27.73 o 
   3  -8   5     1123.11     1020.68     33.81 o 
   4  -8   5       31.75       -9.73     65.71 o 
  -9  -7   5      128.48      149.83     51.04 o 
  -8  -7   5       22.73       21.36     27.47 o 
  -7  -7   5       39.90      217.77     57.45 o 
  -6  -7   5     1410.96     1228.81     34.21 o 
  -5  -7   5      370.39      371.04     24.35 o 
  -4  -7   5      593.18      565.16     21.09 o 
  -3  -7   5       53.87      291.25     19.51 o 
  -2  -7   5     3152.69     2765.74     60.88 o 
  -1  -7   5       51.57       59.54     15.30 o 
   0  -7   5      931.12     1024.66     19.30 o 
   1  -7   5       21.05       15.41     26.77 o 
   2  -7   5     2336.31     2067.70     33.66 o 
   3  -7   5       49.17       31.76     24.59 o 
   4  -7   5      502.11      454.27     61.65 o 
  -9  -6   5      628.13      720.57    128.57 o 
  -8  -6   5      101.80      279.73     52.32 o 
  -7  -6   5        0.35        9.71     24.95 o 
  -6  -6   5       97.81       77.26     23.77 o 
  -5  -6   5     1020.03     1228.98     27.14 o 
  -4  -6   5      514.07      416.91     20.66 o 
  -3  -6   5      232.62      251.52      9.96 o 
  -2  -6   5      708.38     1274.83     41.37 o 
  -1  -6   5     7539.04     6960.53     64.40 o 
   0  -6   5      122.00      117.44     13.82 o 
   1  -6   5       41.31       13.55     18.45 o 
   2  -6   5       38.85      127.11     27.17 o 
   3  -6   5      595.49      621.53     47.45 o 
   4  -6   5       15.25       17.80     22.10 o 
   5  -6   5       39.66       50.29     60.03 o 
   6  -6   5       41.22       69.76     68.95 o 
  -9  -5   5      255.99      276.04    105.86 o 
  -8  -5   5      222.36      257.91     34.62 o 
  -7  -5   5       30.74      189.53     54.81 o 
  -6  -5   5     1043.96      952.30     41.37 o 
  -5  -5   5      412.41      362.22     16.58 o 
  -4  -5   5     3761.07     3695.01     37.94 o 
  -3  -5   5       31.41       43.75     11.36 o 
  -2  -5   5     1653.69     1719.65     19.67 o 
  -1  -5   5      921.79      912.95     21.38 o 
   0  -5   5     2935.33     3389.01     31.24 o 
   1  -5   5      237.25      189.62     10.65 o 
   2  -5   5     1095.77     1008.31     24.34 o 
   3  -5   5       48.97       63.76     24.74 o 
   4  -5   5     1135.06     1010.43     61.24 o 
   5  -5   5       71.48       59.22     53.54 o 
   6  -5   5      258.11      262.83     64.08 o 
   7  -5   5        2.39       38.13     67.33 o 
  -9  -4   5       41.33       81.30     33.76 o 
  -8  -4   5      519.16      499.84     44.32 o 
  -7  -4   5      618.80      530.66     47.45 o 
  -6  -4   5       77.92       97.26     31.91 o 
  -5  -4   5     1595.25     1788.84     36.48 o 
  -4  -4   5      235.96      217.72     18.95 o 
  -3  -4   5     1903.34     1562.75     27.16 o 
  -1  -4   5     1098.39      911.32     22.52 o 
   0  -4   5        5.26        6.41      8.16 o 
   1  -4   5     2841.23     2335.67     34.58 o 
   2  -4   5      801.16     1836.46     76.25 o 
   3  -4   5     2443.60     2253.40    115.70 o 
   4  -4   5      434.26      296.59     51.51 o 
   5  -4   5      366.93      575.13     51.92 o 
   6  -4   5        6.74       42.99     55.16 o 
   7  -4   5      532.54      574.32     64.08 o 
  -9  -3   5        9.70      -24.34     57.59 o 
  -8  -3   5      286.27      230.81     41.71 o 
  -7  -3   5       75.59      175.82     41.78 o 
  -6  -3   5      299.75      215.33     30.96 o 
  -5  -3   5       63.03       56.26     47.05 o 
  -4  -3   5     9191.86     9597.68     54.46 o 
  -3  -3   5      478.65      566.15     21.13 o 
  -2  -3   5     1533.74     1749.28     37.31 o 
  -1  -3   5       73.85       97.58      8.74 o 
   0  -3   5     8273.56    10920.02     63.73 o 
   1  -3   5      696.53      583.80      9.03 o 
   2  -3   5     1909.73     1658.65    123.71 o 
   3  -3   5       18.75       20.52     17.85 o 
   4  -3   5     3350.15     3641.01    158.18 o 
   5  -3   5      730.07      576.50      9.33 o 
   6  -3   5      267.94      273.37     46.24 o 
   7  -3   5      334.36      489.96     60.84 o 
   8  -3   5      468.51      535.38     63.27 o 
  -9  -2   5        1.36       10.55     58.41 o 
  -8  -2   5       15.91      -24.34     61.65 o 
  -7  -2   5     2300.00     2465.24    140.74 o 
  -6  -2   5      305.12      280.20     32.80 o 
  -5  -2   5      223.24      157.70     26.89 o 
  -4  -2   5       24.98       25.91     17.48 o 
  -3  -2   5     7492.14     7287.47     79.09 o 
  -2  -2   5     1216.50     3415.87    191.44 o 
  -1  -2   5     1305.83     1312.82     26.84 o 
   0  -2   5      393.12      444.40     18.33 o 
   1  -2   5    13172.08    11948.28     73.61 o 
   3  -2   5      551.17      592.98     30.01 o 
   4  -2   5       58.36       48.87     16.78 o 
   5  -2   5     5299.85     5005.07    178.91 o 
   6  -2   5      260.99      221.97     27.99 o 
   7  -2   5        2.29       28.39     46.24 o 
   8  -2   5      165.88      174.41     55.16 o 
  -9  -1   5       20.70       13.44     49.32 o 
  -8  -1   5       76.37       51.50     42.84 o 
  -7  -1   5       12.24        4.06     36.71 o 
  -6  -1   5     1311.60     1256.46     59.62 o 
  -5  -1   5      809.78      961.40     33.25 o 
  -4  -1   5      672.14      679.48     26.63 o 
  -3  -1   5      707.71      902.83     26.36 o 
  -2  -1   5     2652.96     2255.72     27.68 o 
  -1  -1   5     1329.66     1350.75     42.99 o 
   0  -1   5    61203.57    80723.59    403.18 o 
   1  -1   5     3856.24     3444.08     20.24 o 
   2  -1   5     9639.92     8525.60     53.54 o 
   3  -1   5      160.11      141.15     25.96 o 
   4  -1   5     2213.36     1953.85     68.14 o 
   5  -1   5        0.81       20.13      8.90 o 
   6  -1   5     3038.31     2768.04     30.42 o 
   7  -1   5       19.85       98.73     27.58 o 
   8  -1   5      147.46      172.37     38.76 o 
   9  -1   5        2.60       -7.44     43.46 o 
  -9   0   5       73.20      -13.02     52.94 o 
  -8   0   5      238.52      161.02     46.46 o 
  -7   0   5      747.33      755.70     70.98 o 
  -6   0   5     1528.82     1472.46     40.71 o 
  -5   0   5      305.74      405.57     28.09 o 
  -4   0   5       39.24       37.85     21.94 o 
  -3   0   5     5642.21     5867.42     83.15 o 
  -2   0   5     4155.30     4288.21     77.87 o 
  -1   0   5     2346.10     2120.33     23.67 o 
   0   0   5        0.91        0.38     11.88 o 
   1   0   5      550.56      512.26     14.04 o 
   2   0   5      127.49      444.00     23.39 o 
   3   0   5     5173.94     4733.29     47.05 o 
   4   0   5        0.54       -1.19      7.16 o 
   5   0   5     2408.02     2643.60     22.14 o 
   6   0   5      124.76      101.68     15.25 o 
   7   0   5      971.57      963.65     24.46 o 
   8   0   5       61.65       29.97     34.10 o 
   9   0   5      202.49      231.64     60.43 o 
  -8   1   5       31.93       54.35     68.95 o 
  -7   1   5      938.06      867.93     44.16 o 
  -6   1   5     1793.10     1800.29     87.20 o 
  -5   1   5        4.21       28.66     27.78 o 
  -4   1   5        1.45       19.14     22.61 o 
  -3   1   5      390.67      412.11     20.63 o 
  -2   1   5     7292.52     6616.24    183.73 o 
  -1   1   5       88.05       80.67     13.36 o 
   0   1   5      810.38      783.65     18.64 o 
   1   1   5     1689.75     1564.13     47.45 o 
   2   1   5     5508.68     5853.38     26.67 o 
   3   1   5     1775.00     1625.81     28.33 o 
   4   1   5        3.66       13.89      6.93 o 
   5   1   5       15.76       14.19     11.88 o 
   6   1   5     2027.97     1903.20     19.96 o 
   7   1   5      138.98      118.45     17.91 o 
   8   1   5       10.30       -6.36     22.33 o 
   9   1   5        5.59        8.11     59.22 o 
  -8   2   5       48.65       42.16     48.92 o 
  -7   2   5       97.95      112.87     43.24 o 
  -6   2   5       30.79       29.17     33.55 o 
  -5   2   5     1345.88     1605.37     89.64 o 
  -4   2   5      138.76      142.80     24.64 o 
  -3   2   5      988.73      950.26     34.07 o 
  -2   2   5     1378.92     1604.98    112.35 o 
  -1   2   5    12723.24    12177.21    158.99 o 
   0   2   5        0.11        5.56      7.47 o 
   1   2   5     1750.12     1587.53     11.73 o 
   2   2   5     1582.55     2077.05    127.36 o 
   3   2   5     7292.86     6169.58     74.52 o 
   4   2   5      239.44      272.11     10.93 o 
   5   2   5       12.90        3.87      7.14 o 
   6   2   5        1.88       -4.81     13.01 o 
   7   2   5     1113.78     1064.12     19.31 o 
   8   2   5       33.34       79.20     20.59 o 
   9   2   5        6.18       16.04     31.96 o 
  10   2   5        7.69       13.79     62.46 o 
  -7   3   5        1.01      135.27     44.81 o 
  -6   3   5     1083.12     1031.63     42.84 o 
  -5   3   5       29.36       71.46     31.16 o 
  -4   3   5     2235.41     2127.51     39.34 o 
  -3   3   5       22.17      191.26     25.15 o 
  -2   3   5     2656.93     2590.14     27.76 o 
  -1   3   5      137.13       92.91     12.26 o 
   0   3   5     2435.59     3056.17     73.01 o 
   1   3   5     1917.70     1679.85     70.57 o 
   2   3   5     7920.53     7949.63     52.32 o 
   3   3   5        3.66       36.65      5.84 o 
   4   3   5     1215.51     1001.80     23.42 o 
   5   3   5      212.59      251.16     39.69 o 
   6   3   5     1696.82     1654.56     29.74 o 
   7   3   5      134.58      126.35     10.12 o 
   8   3   5     1522.37     1395.57     36.50 o 
   9   3   5      233.30      230.98     33.46 o 
  10   3   5       88.84       68.37     44.82 o 
  -7   4   5      272.51      325.75     60.43 o 
  -6   4   5      111.82      274.20    113.97 o 
  -5   4   5     2445.71     2883.30     62.06 o 
  -4   4   5       10.31       24.86     29.02 o 
  -3   4   5      642.69      637.99     38.13 o 
  -2   4   5       33.45      765.19    348.41 o 
  -1   4   5     8677.07     8326.29     68.95 o 
   0   4   5        2.12       21.90     25.96 o 
   1   4   5     2731.48     2788.87     37.31 o 
   2   4   5     4508.73     4923.92     38.13 o 
   3   4   5     6906.84     6165.35     30.82 o 
   4   4   5     2711.21     2865.84     20.05 o 
   5   4   5      144.13      280.36     14.02 o 
   6   4   5      141.56      157.97     16.27 o 
   7   4   5      872.34      801.62     20.70 o 
   8   4   5       58.59       19.18     25.09 o 
   9   4   5      242.63      209.90     29.78 o 
  10   4   5       34.28       23.97     32.90 o 
  -6   5   5        9.79        3.22     42.87 o 
  -5   5   5      236.73      180.93     37.81 o 
  -4   5   5     3158.23     3362.62    153.72 o 
  -3   5   5        1.41      196.85     48.67 o 
  -2   5   5      100.80      128.36     19.91 o 
  -1   5   5      245.09      236.40     14.93 o 
   0   5   5     4341.93     5651.55     60.84 o 
   1   5   5     1060.26     1061.85     32.45 o 
   2   5   5      564.49      691.62     35.69 o 
   3   5   5     2147.36     2637.43    124.34 o 
   4   5   5     6049.69     5461.19     40.90 o 
   5   5   5     1287.42     1576.94     39.34 o 
   6   5   5      211.98      222.74     16.65 o 
   7   5   5       48.44      103.87     18.42 o 
   8   5   5     1095.94     1032.53     25.91 o 
   9   5   5       13.69       13.30     38.33 o 
  10   5   5       35.10       35.04     32.90 o 
  -6   6   5       14.64       20.12     43.20 o 
  -5   6   5      229.69      225.39     58.00 o 
  -4   6   5       88.51       80.70     32.77 o 
  -3   6   5     1532.49     1553.34     52.73 o 
  -2   6   5      447.53      715.05     25.16 o 
  -1   6   5      259.45      279.66     29.59 o 
   0   6   5        0.01       12.98     34.88 o 
   1   6   5     3297.74     2923.53     47.05 o 
   3   6   5      541.98      502.62     13.07 o 
   4   6   5      138.18      160.28     11.94 o 
   5   6   5     4803.63     5627.28     86.64 o 
   6   6   5      247.31      233.55     18.91 o 
   7   6   5      102.94      150.08     17.55 o 
   8   6   5      238.15      218.57     20.31 o 
   9   6   5      284.00      325.94     28.73 o 
  10   6   5       35.18       27.06     46.74 o 
  -5   7   5        6.47       27.87     41.51 o 
  -4   7   5      243.89      375.95     37.22 o 
  -3   7   5       46.66       13.41     29.09 o 
  -2   7   5     1208.96     1190.61    111.94 o 
  -1   7   5       10.82        3.27     15.91 o 
   0   7   5     5196.92     6472.48     78.69 o 
   1   7   5      140.32      119.24     38.13 o 
   2   7   5     1927.85     2057.18     45.43 o 
   3   7   5        0.15      209.96     31.64 o 
   4   7   5     1875.54     1768.39     42.26 o 
   5   7   5       21.56       27.05      9.15 o 
   6   7   5     2156.32     2029.86     40.28 o 
   7   7   5       16.22       79.19     22.51 o 
   8   7   5      430.64      419.92     26.72 o 
   9   7   5       78.28       47.65     33.38 o 
  10   7   5      109.98       95.01     48.98 o 
  -4   8   5       48.52        2.43     76.25 o 
  -3   8   5      779.57      752.78     73.01 o 
  -2   8   5        4.86      175.35     25.73 o 
  -1   8   5       23.61       41.11     16.90 o 
   0   8   5      104.18      117.62     47.86 o 
   1   8   5      733.31      751.97     44.62 o 
   2   8   5       31.00       64.93     28.09 o 
   3   8   5      284.37      236.35     11.39 o 
   4   8   5       16.05       11.36     16.04 o 
   5   8   5     1359.12     1686.01     46.68 o 
   6   8   5      800.39      703.54     36.11 o 
   7   8   5      335.47      300.77     24.27 o 
   8   8   5       24.51       65.77     30.91 o 
   9   8   5      302.59      322.79     35.46 o 
  10   8   5       50.88       65.83     50.47 o 
  -3   9   5      182.13      101.40     81.12 o 
  -2   9   5      560.63      545.93     70.57 o 
  -1   9   5        1.03       17.85     58.41 o 
   0   9   5     1000.98     1104.03     63.27 o 
   1   9   5       14.90       -2.06     33.52 o 
   2   9   5     3923.64     3472.76     48.45 o 
   3   9   5       99.63      135.31     33.31 o 
   4   9   5       27.11       17.48     15.50 o 
   5   9   5      294.08      331.67     20.61 o 
   6   9   5      691.87      727.87     40.58 o 
   7   9   5      704.10      655.08     33.85 o 
   8   9   5        6.97       17.51     32.39 o 
   9   9   5        3.44        4.87     68.95 o 
  -2  10   5        8.51       60.03     75.44 o 
  -1  10   5      707.81      734.94     74.63 o 
   0  10   5       20.16       21.09     59.22 o 
   1  10   5       63.15       63.77     39.57 o 
   2  10   5      124.00      111.06     36.83 o 
   3  10   5      905.06      814.26     36.94 o 
   4  10   5       42.28       36.40     20.34 o 
   5  10   5        5.12       13.92     18.19 o 
   6  10   5      268.74      221.07     22.78 o 
   7  10   5      396.39      463.46     35.13 o 
   8  10   5       70.64      127.06     37.16 o 
   9  10   5        2.47       38.96     45.60 o 
  -1  11   5       31.66       24.05     50.93 o 
   0  11   5      602.52      605.00     48.98 o 
   1  11   5        0.24       17.20     44.89 o 
   2  11   5      421.94      480.38     43.88 o 
   3  11   5      416.38      292.65     40.94 o 
   4  11   5      138.01      174.51     37.60 o 
   5  11   5       26.64       34.71     34.79 o 
   6  11   5      195.35      202.26     51.10 o 
   7  11   5       37.55       47.05     76.25 o 
   8  11   5      143.88      126.31     39.22 o 
   1  12   5       27.40       40.00     48.41 o 
   2  12   5       27.65      131.98     53.94 o 
   3  12   5     1206.10     1160.32     50.39 o 
   4  12   5       54.36       22.75     41.58 o 
   5  12   5      144.20      167.77     40.80 o 
   6  12   5        6.95       42.18     67.33 o 
   7  12   5      308.93      336.41     55.17 o 
  -5 -12   6       66.02       24.11     43.00 o 
  -4 -12   6      321.18      255.73     41.17 o 
  -3 -12   6        9.43       26.82     32.04 o 
  -2 -12   6      827.22      736.62     33.95 o 
  -7 -11   6      936.54      723.40     64.85 o 
  -6 -11   6       15.45       10.97     50.87 o 
  -5 -11   6      319.58      361.07     44.38 o 
  -4 -11   6        5.24       -3.82     42.59 o 
  -3 -11   6      609.50      592.24     36.67 o 
  -2 -11   6        1.93       -7.62     29.07 o 
  -1 -11   6      731.57      614.61     28.89 o 
   0 -11   6        8.51       47.25     32.65 o 
   1 -11   6      261.57      227.49     34.78 o 
  -8 -10   6        5.96       22.04     53.11 o 
  -7 -10   6       51.06      141.09     61.24 o 
  -6 -10   6     1216.17     1107.87     43.62 o 
  -5 -10   6        7.33       30.19     36.93 o 
  -4 -10   6      162.28      196.32     39.19 o 
  -3 -10   6       17.86      195.48     26.20 o 
  -2 -10   6      745.29      696.26     25.41 o 
  -1 -10   6      191.73      135.56     23.51 o 
   0 -10   6       27.56        6.53     28.39 o 
   1 -10   6       38.23       35.38     31.04 o 
   2 -10   6      591.65      539.17     50.07 o 
  -8  -9   6       10.73      167.10     70.57 o 
  -7  -9   6        8.37      105.45     66.52 o 
  -6  -9   6      120.29       95.16     44.34 o 
  -5  -9   6      694.86     1117.73     87.20 o 
  -4  -9   6       53.30       58.36     30.48 o 
  -3  -9   6      367.86      367.60     21.51 o 
  -2  -9   6      342.81      618.66     31.58 o 
  -1  -9   6     1849.19     1801.66     30.80 o 
   0  -9   6       10.94       45.17     24.01 o 
   1  -9   6        1.84       17.38     27.02 o 
   2  -9   6      123.24       83.04     27.75 o 
   3  -9   6     1269.72     1210.11     55.57 o 
  -9  -8   6      101.04       59.94     54.60 o 
  -8  -8   6      106.11       94.84     31.99 o 
  -7  -8   6       37.31      146.77     46.64 o 
  -6  -8   6      179.08      164.67     32.41 o 
  -5  -8   6        5.03       37.55     36.22 o 
  -4  -8   6      912.35      902.64     32.09 o 
  -2  -8   6      489.80      504.57     20.25 o 
  -1  -8   6        3.56       10.92     18.35 o 
   0  -8   6     1390.59     1667.13     24.14 o 
   1  -8   6        0.90        0.62     27.52 o 
   2  -8   6      231.32      256.12     25.29 o 
   3  -8   6       14.29       97.38     43.01 o 
   4  -8   6      900.76      834.16     52.73 o 
  -9  -7   6       15.67        6.49     73.82 o 
  -8  -7   6      116.52      118.74     30.58 o 
  -7  -7   6      147.88      182.76     28.96 o 
  -6  -7   6        9.06      -16.54     26.84 o 
  -5  -7   6      650.73      896.81     47.05 o 
  -4  -7   6      197.65      178.63     14.46 o 
  -3  -7   6      512.04      392.78     18.16 o 
  -1  -7   6     1830.91     1593.96     45.13 o 
   0  -7   6        9.79       20.08     15.91 o 
   1  -7   6     1175.75     1042.16     23.80 o 
   3  -7   6      721.84      650.32     27.09 o 
   4  -7   6       26.46       64.90     62.46 o 
   5  -7   6      373.01      367.47     72.20 o 
  -9  -6   6       19.63       14.13     48.52 o 
  -8  -6   6      863.59      838.79     56.78 o 
  -7  -6   6       32.99       73.49     27.66 o 
  -6  -6   6       38.29       23.06     25.68 o 
  -5  -6   6      105.82       79.42     13.23 o 
  -4  -6   6     2624.97     2374.66     41.80 o 
  -3  -6   6        9.29      100.12     17.59 o 
  -2  -6   6        3.81        3.60      7.58 o 
  -1  -6   6      123.89      103.69      9.47 o 
   0  -6   6     2247.93     2452.12     17.43 o 
   1  -6   6       13.51       -1.17     13.62 o 
   2  -6   6        3.73       62.92     22.31 o 
   3  -6   6       52.51       66.05     43.80 o 
   4  -6   6     2224.06     1958.84    197.52 o 
   5  -6   6       37.17       40.56     60.84 o 
   6  -6   6        5.64       -0.81     69.76 o 
  -9  -5   6       16.39      106.27     73.01 o 
  -8  -5   6        9.46       66.54     37.16 o 
  -7  -5   6      510.62      443.62     35.86 o 
  -6  -5   6       44.55       13.88     25.29 o 
  -5  -5   6     1562.02     1965.42     30.96 o 
  -4  -5   6      697.25      621.41     24.95 o 
  -3  -5   6     2907.40     2530.82     42.74 o 
  -2  -5   6      253.00     1333.68    131.50 o 
  -1  -5   6     1517.33     1408.60     13.31 o 
   0  -5   6      184.43      216.49     10.52 o 
   1  -5   6     6170.38     5342.49     51.75 o 
   2  -5   6      338.06      995.73     27.82 o 
   3  -5   6       24.27       26.46     10.50 o 
   4  -5   6        8.85        3.24     16.22 o 
   5  -5   6     1327.07     1567.22     62.46 o 
   6  -5   6        3.88       -0.81     57.59 o 
   7  -5   6        7.74       -3.24     78.69 o 
  -9  -4   6        4.69       22.92     36.81 o 
  -8  -4   6      824.87      754.89     47.86 o 
  -7  -4   6      132.50       77.79     45.29 o 
  -6  -4   6      535.72      579.07     33.48 o 
  -5  -4   6       47.67      119.08     26.70 o 
  -4  -4   6     3841.56     3628.33     40.29 o 
  -3  -4   6     3174.08     2993.12     29.00 o 
  -2  -4   6     3421.87     3223.81     44.71 o 
  -1  -4   6     1212.52     1043.19     28.39 o 
   0  -4   6     9412.14    11673.01     90.86 o 
   1  -4   6      184.58      162.98      9.77 o 
   2  -4   6     3387.84     2956.65     21.99 o 
   3  -4   6      260.33      860.79    209.29 o 
   4  -4   6     1116.68     1049.41    124.11 o 
   5  -4   6      371.32      294.38     60.03 o 
   6  -4   6     1452.52     1361.18     63.27 o 
   7  -4   6      505.51      458.89     58.41 o 
  -9  -3   6        1.21       44.32     45.38 o 
  -8  -3   6       94.22       90.16     51.51 o 
  -7  -3   6     2388.86     2202.95    131.41 o 
  -6  -3   6       99.03      130.09     58.81 o 
  -5  -3   6      357.16      382.24     29.83 o 
  -4  -3   6      130.39      118.79     24.07 o 
  -3  -3   6     6127.38     5644.47     43.41 o 
  -2  -3   6      963.60      793.90     35.69 o 
  -1  -3   6     2922.88     2332.83     57.71 o 
   0  -3   6      336.28      376.59     11.49 o 
   1  -3   6     4220.70     3912.31     50.69 o 
   2  -3   6     1244.09     1344.20    126.55 o 
   3  -3   6      559.85      487.52     30.83 o 
   4  -3   6      139.74      103.10     13.36 o 
   5  -3   6     3558.18     4234.41     66.52 o 
   6  -3   6      620.60      601.09     51.10 o 
   7  -3   6      954.53      999.34     47.32 o 
   8  -3   6        3.37       47.48     47.36 o 
  -9  -2   6       14.18      -21.09     61.65 o 
  -8  -2   6        0.90       -1.63     41.45 o 
  -7  -2   6     1346.46     1420.20     48.67 o 
  -6  -2   6     1957.91     1811.57    120.46 o 
  -5  -2   6       39.09       58.75     43.80 o 
  -4  -2   6      357.03      429.25     26.22 o 
  -3  -2   6      898.83      997.24     26.63 o 
  -2  -2   6     8820.49     8172.09     47.52 o 
  -1  -2   6     4679.21     4417.90    101.80 o 
   0  -2   6      998.17      987.73     32.81 o 
   1  -2   6        0.60       -3.74      6.84 o 
   2  -2   6     8170.92     7333.96     53.54 o 
   3  -2   6      319.72      504.56     32.45 o 
   4  -2   6      126.63      129.67     22.39 o 
   5  -2   6       24.40       28.62      9.25 o 
   6  -2   6     1169.05     1168.01     49.08 o 
   7  -2   6      242.28      210.64     37.22 o 
   8  -2   6        7.49       13.06     41.70 o 
  -9  -1   6      255.23      263.08     53.69 o 
  -8  -1   6       12.14      -16.02     45.96 o 
  -7  -1   6      452.46      418.66     41.19 o 
  -6  -1   6        2.88        4.76     34.13 o 
  -5  -1   6     3647.66     3972.71     79.50 o 
  -4  -1   6       40.69       67.82     24.34 o 
  -3  -1   6     1109.31     1326.31     26.67 o 
  -2  -1   6      366.25      352.62     20.65 o 
  -1  -1   6     3839.91     3782.11     35.57 o 
   0  -1   6      624.52      669.93     21.46 o 
   1  -1   6       11.93        6.67     11.63 o 
   2  -1   6     2393.25     2464.39     34.07 o 
   3  -1   6     6199.09     5804.06     54.35 o 
   4  -1   6       56.09       47.05     31.64 o 
   5  -1   6     1195.50     1076.72     48.86 o 
   6  -1   6       34.47       25.09     10.87 o 
   7  -1   6      692.03      748.05     36.57 o 
   8  -1   6       78.60       89.53     38.52 o 
   9  -1   6      117.98       95.91     44.44 o 
  -8   0   6      217.25      155.97     47.89 o 
  -7   0   6      122.65      131.01     40.15 o 
  -6   0   6      679.24      679.65     38.38 o 
  -5   0   6        4.34       -9.73     42.18 o 
  -4   0   6     2004.41     2027.18     33.52 o 
  -3   0   6      214.71      527.12    151.69 o 
  -2   0   6     2116.40     2822.39    266.88 o 
  -1   0   6      113.42      116.71     38.53 o 
   0   0   6     7769.68     9051.11    166.70 o 
   1   0   6      635.03      830.33     17.90 o 
   2   0   6     8243.50     8017.50    100.59 o 
   3   0   6     1733.92     1651.15     52.68 o 
   4   0   6     1607.21     1321.08     62.46 o 
   5   0   6       11.91       87.54      8.93 o 
   6   0   6     1309.80     1226.93     17.75 o 
   7   0   6       97.76      103.65     17.37 o 
   8   0   6      429.21      374.86     35.45 o 
   9   0   6       16.45       17.85     60.84 o 
  -8   1   6       36.07       -4.28     49.86 o 
  -7   1   6        5.33      -16.64     41.01 o 
  -6   1   6       47.54       -9.02     34.40 o 
  -5   1   6      404.12      529.67     31.26 o 
  -4   1   6      214.90      283.21     25.40 o 
  -3   1   6       28.82       38.09     19.73 o 
  -2   1   6       50.03      972.19    178.06 o 
  -1   1   6     3898.95     3908.98     30.01 o 
   0   1   6        5.52        1.22     16.06 o 
   1   1   6     1962.91     2069.12     59.22 o 
   2   1   6      594.46      788.91     18.66 o 
   3   1   6     3814.66     3195.44     44.71 o 
   4   1   6       12.11       33.88      8.46 o 
   5   1   6     3963.71     5146.18     74.00 o 
   6   1   6      117.53      123.29     14.75 o 
   7   1   6     1118.33     1113.52     20.80 o 
   8   1   6      985.13      996.26     25.51 o 
   9   1   6       55.17       29.20     58.41 o 
  -8   2   6      865.78      913.72     54.20 o 
  -7   2   6        6.73       68.88     44.12 o 
  -6   2   6       90.30       56.14     35.82 o 
  -5   2   6      343.95      336.39     31.23 o 
  -4   2   6     3205.23     3202.54    224.29 o 
  -3   2   6      529.81      829.89     89.23 o 
  -2   2   6      129.99      282.17     65.71 o 
  -1   2   6       30.16       29.69      9.27 o 
   0   2   6     9564.19    10930.53     71.64 o 
   1   2   6      792.91      709.25     11.42 o 
   2   2   6      927.59     1401.05     27.17 o 
   3   2   6     1474.15     1394.97     24.74 o 
   4   2   6     5265.82     5075.46     56.83 o 
   5   2   6      410.57      441.11     10.55 o 
   6   2   6        0.60       -6.46     12.73 o 
   7   2   6       23.56       29.00     16.38 o 
   8   2   6     1896.35     1810.81     24.69 o 
   9   2   6      221.16      211.72     55.16 o 
  10   2   6       19.71        3.24     59.22 o 
  -7   3   6      679.99      639.61     49.20 o 
  -6   3   6       91.73       93.80     59.22 o 
  -5   3   6      594.07      749.61     36.81 o 
  -4   3   6        4.87        5.41     27.46 o 
  -3   3   6     3363.67     3344.92    101.80 o 
  -2   3   6      398.83     1291.81    239.71 o 
  -1   3   6     1386.81     1392.60     24.74 o 
   0   3   6        0.15       -5.06      7.24 o 
   1   3   6     8023.60     8411.81    426.69 o 
   2   3   6      121.16      894.01    219.02 o 
   3   3   6     3573.26     3149.70     51.44 o 
   4   3   6        3.89        3.51      6.58 o 
   5   3   6     6462.06     7437.54    149.52 o 
   6   3   6        3.05        7.57      5.97 o 
   7   3   6      188.97      132.80     16.70 o 
   8   3   6       11.71       20.38     33.00 o 
   9   3   6      277.39      344.51     34.04 o 
  10   3   6       11.56       17.85     60.03 o 
  -7   4   6       56.28       53.40     47.53 o 
  -6   4   6      284.00      359.67     44.04 o 
  -5   4   6      100.98      128.69     43.80 o 
  -4   4   6     1903.20     1980.03     38.76 o 
  -3   4   6      475.11      542.95     38.53 o 
  -2   4   6      562.05      528.28     21.49 o 
  -1   4   6      115.17      312.31     32.85 o 
   0   4   6    10147.59    13025.12    197.52 o 
   1   4   6      201.34      222.27     23.52 o 
   2   4   6     1495.32     1633.84    146.01 o 
   3   4   6      664.17      923.94     20.31 o 
   4   4   6     3307.15     3275.80     51.36 o 
   5   4   6       83.65       71.62     14.00 o 
   6   4   6      825.27      792.36     21.66 o 
   7   4   6       28.30      104.26     28.33 o 
   8   4   6      848.28      877.36     29.38 o 
   9   4   6      144.59      134.40     33.83 o 
  10   4   6      151.82      104.82     33.48 o 
  -6   5   6       61.02       71.03     44.05 o 
  -5   5   6        1.29       33.19     35.11 o 
  -4   5   6      122.23      104.55     32.53 o 
  -3   5   6     2959.49     2996.51    148.45 o 
  -2   5   6      253.45      244.04     21.36 o 
  -1   5   6       32.87       -9.13     13.51 o 
   0   5   6        0.09       18.66     31.64 o 
   1   5   6    10327.88     9734.27     71.38 o 
   3   5   6      392.69      443.53     12.12 o 
   4   5   6      474.56      436.99     15.46 o 
   5   5   6     2042.91     2411.61     24.00 o 
   6   5   6       15.36       12.54     16.54 o 
   7   5   6       38.94       53.25     19.12 o 
   8   5   6       40.54       86.70     21.58 o 
   9   5   6       99.70      135.60     26.73 o 
  10   5   6       17.65       13.48     32.88 o 
  -5   6   6       50.14       -0.42     39.92 o 
  -4   6   6      128.24       39.01     34.01 o 
  -3   6   6      172.53      122.39     32.45 o 
  -2   6   6     1881.52     1854.45    120.46 o 
  -1   6   6        3.26       -2.96     10.60 o 
   0   6   6      170.02      120.06     37.31 o 
   1   6   6      100.40       80.31     34.07 o 
   2   6   6     3503.30     3221.23     47.05 o 
   3   6   6      368.70      487.60     14.93 o 
   4   6   6       26.79       17.14     10.97 o 
   5   6   6        1.37        2.95      5.38 o 
   6   6   6     1039.86     1074.97     23.07 o 
   7   6   6      714.38      608.85     20.30 o 
   8   6   6        5.75       33.41     20.30 o 
   9   6   6       50.36       41.62     26.27 o 
  10   6   6      140.09      188.53     47.16 o 
  -5   7   6      126.78      145.07     42.98 o 
  -4   7   6      143.49      123.79     35.99 o 
  -3   7   6      738.40      794.19     43.80 o 
  -2   7   6        3.23       21.90     25.15 o 
  -1   7   6      367.19      335.87     15.49 o 
   0   7   6      248.51      272.56     47.05 o 
   1   7   6      796.91      818.49     44.62 o 
   2   7   6       85.81      115.19     34.07 o 
   3   7   6     3044.71     2749.26     75.03 o 
   4   7   6       60.75       80.87     13.21 o 
   5   7   6      845.64      859.29     16.89 o 
   6   7   6      560.33      516.39     21.29 o 
   7   7   6      435.31      376.68     23.02 o 
   8   7   6        1.19       36.71     32.20 o 
   9   7   6      451.07      487.56     30.07 o 
  10   7   6       53.76        9.46     48.09 o 
  -4   8   6       51.31       16.22     81.93 o 
  -3   8   6       30.62       84.36     70.57 o 
  -2   8   6     2375.78     2075.83     77.87 o 
  -1   8   6        9.35      -18.66     55.16 o 
   0   8   6     4330.59     4775.47     79.50 o 
   1   8   6      236.98      193.87     46.24 o 
   2   8   6     1072.02     1042.53     34.93 o 
   3   8   6        4.28        6.31     26.45 o 
   4   8   6      182.56      174.09     15.08 o 
   5   8   6        9.77       30.60     13.89 o 
   6   8   6     1199.45     1203.44     32.90 o 
   7   8   6      216.50      200.40     24.30 o 
   8   8   6        3.99       10.01     26.58 o 
   9   8   6       29.92        8.83     29.48 o 
  -3   9   6       13.05       26.77     76.25 o 
  -2   9   6        1.43       17.85     69.76 o 
  -1   9   6     1211.34     1263.83     71.38 o 
   0   9   6       25.78       17.85     55.97 o 
   1   9   6       50.42       38.24     34.40 o 
   2   9   6        0.06      299.76     95.31 o 
   3   9   6      949.46      984.54     36.60 o 
   4   9   6       28.45       38.66     14.53 o 
   5   9   6        0.83        7.59     26.56 o 
   6   9   6      148.60      110.50     22.04 o 
   7   9   6     1691.65     1824.10     36.49 o 
   8   9   6      188.70      102.25     28.56 o 
   9   9   6        6.30        2.66     45.14 o 
  -2  10   6      126.18       98.97     82.74 o 
  -1  10   6       89.09      128.17     74.63 o 
   0  10   6      936.31     1151.08     71.38 o 
   1  10   6      150.83       86.48     40.44 o 
   2  10   6      673.35      636.42     41.77 o 
   3  10   6       14.48       10.42     24.11 o 
   4  10   6     1445.24     1488.22     68.95 o 
   5  10   6       10.95       10.80     22.08 o 
   6  10   6      165.50      153.46     23.30 o 
   7  10   6       55.61       63.97     25.87 o 
   8  10   6      609.83      648.78     30.99 o 
   9  10   6       96.09       89.59     38.89 o 
   0  11   6        4.96      -22.71     70.57 o 
   1  11   6      330.72      432.12     48.17 o 
   2  11   6       12.43      152.54     46.64 o 
   3  11   6      403.24      421.23     42.92 o 
   4  11   6      115.97       61.71     38.53 o 
   5  11   6      249.08      329.61     37.22 o 
   6  11   6       18.90      -17.03     59.22 o 
   7  11   6      282.06      314.49     49.08 o 
   8  11   6       35.23       16.60     52.44 o 
   2  12   6       56.18       28.26     49.49 o 
   3  12   6        0.38      173.83     46.94 o 
   4  12   6     1031.12     1230.01    228.35 o 
   5  12   6       89.94       76.47     40.12 o 
   6  12   6      134.85      187.38     70.57 o 
   7  12   6       20.13       53.54     71.38 o 
  -4 -12   7       12.00        2.89     40.34 o 
  -3 -12   7       33.59       66.20     38.49 o 
  -2 -12   7      136.35      141.90     33.01 o 
  -6 -11   7      322.61      245.60     56.93 o 
  -5 -11   7      181.58      104.22     55.36 o 
  -4 -11   7      333.19      290.29     51.46 o 
  -3 -11   7        5.86      137.73     35.08 o 
  -2 -11   7      616.45      513.38     43.62 o 
  -1 -11   7       42.99       53.68     28.34 o 
   0 -11   7     1036.73     1247.84     39.25 o 
  -7 -10   7      155.88      119.46     56.81 o 
  -6 -10   7       27.27       15.91     54.37 o 
  -5 -10   7      652.04      649.29     60.12 o 
  -4 -10   7      211.83       92.44     37.87 o 
  -3 -10   7      114.56       97.45     33.14 o 
  -2 -10   7       18.15      249.14     24.25 o 
  -1 -10   7      754.60      753.66     47.30 o 
   0 -10   7       43.59       56.82     26.29 o 
   1 -10   7      233.49      278.83     31.86 o 
   2 -10   7        0.75      235.24     49.81 o 
  -8  -9   7      464.09      400.43     55.17 o 
  -7  -9   7      152.95      231.72     70.17 o 
  -6  -9   7       15.92       31.23     47.68 o 
  -5  -9   7      292.94      181.05     35.22 o 
  -4  -9   7     1691.07     1541.13     58.48 o 
  -3  -9   7       22.92      370.69     30.83 o 
  -2  -9   7       28.77       29.79     20.68 o 
  -1  -9   7        1.84       -4.82     25.84 o 
   0  -9   7      977.16     1432.72     43.20 o 
   1  -9   7       75.27       68.83     27.60 o 
   2  -9   7        0.45       19.34     27.59 o 
   3  -9   7       89.87      275.65     51.47 o 
  -8  -8   7       67.38       61.46     37.05 o 
  -7  -8   7      355.27      424.94     33.08 o 
  -6  -8   7       21.45       39.45     28.87 o 
  -5  -8   7       97.10      162.94     29.37 o 
  -4  -8   7      421.15      311.99     30.46 o 
  -3  -8   7     1240.52     1112.71     32.75 o 
  -2  -8   7      265.95      825.61     25.96 o 
  -1  -8   7      301.11      349.61     20.59 o 
   0  -8   7        2.07       -7.55     19.00 o 
   1  -8   7     1776.85     1865.48     35.04 o 
   2  -8   7       31.72      206.35     25.68 o 
   3  -8   7      207.99      162.29     46.11 o 
   4  -8   7        6.47       53.34     51.04 o 
  -9  -7   7        1.08       19.47     76.25 o 
  -8  -7   7      283.86      154.16     32.89 o 
  -7  -7   7       44.76       44.05     30.01 o 
  -6  -7   7      415.88      356.25     29.52 o 
  -5  -7   7        0.74       24.61     33.33 o 
  -4  -7   7      966.18      921.61     29.66 o 
  -3  -7   7        8.76       42.70     27.79 o 
  -2  -7   7     1554.23     1369.55     38.05 o 
  -1  -7   7       73.31       52.72      9.91 o 
   0  -7   7     1957.63     2341.38     24.37 o 
   1  -7   7      317.22      287.28     21.43 o 
   2  -7   7     1549.61     1493.90     30.05 o 
   3  -7   7       26.49      375.81     42.16 o 
   4  -7   7      749.86      835.47     48.59 o 
   5  -7   7       61.16      118.59     52.69 o 
  -9  -6   7       84.29       34.10     51.01 o 
  -8  -6   7        3.00       27.99     33.04 o 
  -7  -6   7      673.38      656.81     38.56 o 
  -6  -6   7      297.91      254.48     28.26 o 
  -5  -6   7       28.33       10.59     27.43 o 
  -4  -6   7      158.40      151.95     26.13 o 
  -3  -6   7     3882.58     3570.95     54.77 o 
  -2  -6   7      248.84      329.37     18.38 o 
  -1  -6   7      882.14      768.78     16.20 o 
   0  -6   7       23.36       20.66     12.21 o 
   1  -6   7     2963.26     2645.41     22.00 o 
   2  -6   7      406.84      484.25     21.36 o 
   3  -6   7       68.71       73.11     17.65 o 
   4  -6   7       30.45       35.58     40.10 o 
   5  -6   7     1665.30     1776.73     68.95 o 
   6  -6   7       19.67       42.19     50.43 o 
  -9  -5   7       32.84       68.99     43.60 o 
  -8  -5   7      254.10      191.15     33.01 o 
  -7  -5   7      157.36      133.88     31.49 o 
  -6  -5   7     1431.56     1439.69     49.89 o 
  -5  -5   7       85.22       67.60     24.75 o 
  -4  -5   7      102.09      158.56     22.14 o 
  -3  -5   7      176.00      232.86     21.53 o 
  -2  -5   7     3935.94     3678.53     89.80 o 
  -1  -5   7        4.42       -0.75      9.94 o 
   0  -5   7      696.03      758.96     12.64 o 
   1  -5   7      767.66      665.56     14.07 o 
   2  -5   7     2015.65     1840.50     39.79 o 
   3  -5   7       39.24      186.46     28.98 o 
   4  -5   7      175.94      118.02     10.84 o 
   5  -5   7      400.81      322.01     41.67 o 
   6  -5   7     1076.81     1159.03     53.01 o 
   7  -5   7       61.12       43.61     52.75 o 
  -9  -4   7      276.54      328.06     46.96 o 
  -8  -4   7       66.35       44.38     34.11 o 
  -7  -4   7      263.73      303.13     85.99 o 
  -6  -4   7      319.05      255.42     34.06 o 
  -5  -4   7      915.82      981.16     41.37 o 
  -4  -4   7       28.00       43.27     26.45 o 
  -3  -4   7     1558.68     1701.78     44.21 o 
  -2  -4   7     3310.80     3272.83     35.30 o 
  -1  -4   7      380.09      233.15     14.39 o 
   0  -4   7        4.93        9.82      9.02 o 
   1  -4   7     3044.49     2879.10     31.62 o 
   2  -4   7       17.22       32.69     10.51 o 
   3  -4   7     2633.88     2415.93     44.88 o 
   4  -4   7      103.76       75.69     25.18 o 
   5  -4   7      221.76      269.48     35.47 o 
   6  -4   7       69.37       54.76     40.74 o 
   7  -4   7      465.45      476.37     51.10 o 
  -9  -3   7      362.32      424.08     78.28 o 
  -8  -3   7      236.91      246.98     43.30 o 
  -7  -3   7      235.54      903.09    236.06 o 
  -6  -3   7     2586.01     2608.03     98.15 o 
  -5  -3   7      135.87      115.10     28.68 o 
  -4  -3   7     1197.47     1264.96     34.48 o 
  -3  -3   7      142.57      189.75     59.62 o 
  -2  -3   7     3539.19     3757.22     40.51 o 
  -1  -3   7       18.16       -0.44     15.45 o 
   0  -3   7    11723.86    14868.18    108.07 o 
   1  -3   7     1632.93     1601.90     25.41 o 
   2  -3   7     4189.96     3928.59    105.05 o 
   3  -3   7        9.04      -10.55     30.83 o 
   4  -3   7     1130.43     1156.25     33.03 o 
   5  -3   7        0.27        9.56     25.66 o 
   6  -3   7      220.28      248.96     38.18 o 
   7  -3   7      403.84      395.43     43.46 o 
   8  -3   7      281.32      259.57     48.90 o 
  -9  -2   7      412.68      502.46    120.46 o 
  -8  -2   7        1.68       78.69     64.90 o 
  -7  -2   7     1210.57     1370.36     90.04 o 
  -6  -2   7        7.12      177.27     74.22 o 
  -5  -2   7     1313.91     1606.78     37.99 o 
  -4  -2   7        4.95        0.00     34.88 o 
  -3  -2   7       57.42       18.32     22.92 o 
  -2  -2   7     1533.53     2379.72     33.25 o 
  -1  -2   7     4542.35     3891.07     39.47 o 
   0  -2   7       18.04        4.42     19.16 o 
   1  -2   7        3.94       18.58      8.37 o 
   2  -2   7      550.66     1058.62     23.33 o 
   3  -2   7     5334.20     4844.42     54.35 o 
   4  -2   7      174.72      194.69     38.13 o 
   5  -2   7      269.52      240.59     23.99 o 
   6  -2   7      474.41      454.85     29.00 o 
   7  -2   7      174.66      187.91     38.59 o 
   8  -2   7        2.57        1.62     51.92 o 
  -9  -1   7       35.78       -3.24     73.82 o 
  -8  -1   7      232.48      249.20     48.72 o 
  -7  -1   7      290.37      233.17     42.73 o 
  -6  -1   7      311.34      275.49     37.31 o 
  -5  -1   7     1112.83     1264.12     36.08 o 
  -4  -1   7     1376.16     1263.97     55.16 o 
  -3  -1   7        0.63      211.96     27.17 o 
  -2  -1   7     4372.19     4322.74     39.14 o 
  -1  -1   7       88.13      168.98     22.80 o 
   0  -1   7    28263.91    33285.28    353.11 o 
   1  -1   7       16.70       52.57     20.28 o 
   2  -1   7       38.44      162.52     15.94 o 
   3  -1   7       13.31      277.43     29.20 o 
   4  -1   7     6987.12     6721.51     68.14 o 
   5  -1   7      293.43      351.15     22.32 o 
   6  -1   7      133.52      132.41     24.38 o 
   7  -1   7       32.57       34.88     28.42 o 
   8  -1   7      336.53      337.70     39.17 o 
   9  -1   7       23.87       46.63     43.24 o 
  -8   0   7      142.77      115.84     47.60 o 
  -7   0   7      280.53      269.49     46.15 o 
  -5   0   7     2571.95     2892.83     45.22 o 
  -4   0   7     1148.39     1134.03     30.94 o 
  -3   0   7     6719.93     5966.54     45.72 o 
  -2   0   7     1043.78     1952.47    696.81 o 
  -1   0   7     5705.16     6070.58    199.15 o 
   0   0   7      171.19      166.46     20.44 o 
   1   0   7     1831.13     1518.48     54.35 o 
   3   0   7     1249.06     1118.05     50.81 o 
   4   0   7       36.22       15.41     31.64 o 
   5   0   7      550.48      718.47     21.43 o 
   6   0   7        2.65       14.55     12.12 o 
   7   0   7     2172.27     2128.42     31.03 o 
   8   0   7      202.41      161.22     34.20 o 
   9   0   7      211.95      205.23     66.52 o 
  -8   1   7      476.70      466.68     54.18 o 
  -7   1   7       84.52       -3.23     43.74 o 
  -6   1   7      148.89       94.50     36.71 o 
  -5   1   7       11.82      -13.79     43.80 o 
  -4   1   7     2607.69     2744.35    130.60 o 
  -3   1   7       61.43      157.18     22.18 o 
  -2   1   7     1032.07      980.23     23.36 o 
  -1   1   7      632.54      677.13     43.40 o 
   0   1   7    10114.25    13612.65     57.86 o 
   1   1   7      996.09      783.40     27.17 o 
   2   1   7       19.66       37.68     15.20 o 
   3   1   7      504.36      460.48     10.01 o 
   4   1   7     8801.13     8510.82     93.69 o 
   5   1   7      578.18      749.90     18.25 o 
   6   1   7      374.97      359.49     15.53 o 
   7   1   7       81.59      129.25     17.73 o 
   8   1   7     1173.89     1177.74     42.09 o 
   9   1   7       47.95       51.92     60.03 o 
  -8   2   7      182.85      131.54     54.74 o 
  -7   2   7      218.17      202.93     73.01 o 
  -6   2   7       90.69       28.89     37.49 o 
  -5   2   7      272.36      278.59     33.38 o 
  -4   2   7      573.89      615.31     30.58 o 
  -3   2   7     3519.47     3465.37     95.72 o 
  -2   2   7      272.98      679.39    292.43 o 
  -1   2   7      203.69      126.62     19.87 o 
   0   2   7        7.68        0.65     11.60 o 
   1   2   7     7633.72     7256.66     56.78 o 
   2   2   7     4779.36     4544.28     42.18 o 
   3   2   7      260.24      229.27     11.01 o 
   4   2   7       42.68       20.68     10.02 o 
   5   2   7     2471.18     2627.06     55.12 o 
   6   2   7       27.04        5.87     13.40 o 
   7   2   7        0.12       15.36     15.97 o 
   8   2   7        3.73       63.55     20.37 o 
   9   2   7      887.54      895.55     61.65 o 
  -7   3   7      150.43      108.05     46.94 o 
  -6   3   7      561.24      561.24     49.08 o 
  -5   3   7       59.93       14.58     34.48 o 
  -4   3   7      393.42      393.32     30.49 o 
  -3   3   7      149.80      169.09     24.75 o 
  -2   3   7     4041.58     3518.83     60.84 o 
  -1   3   7      782.61      818.29     36.91 o 
   0   3   7     1102.68     1387.35     36.00 o 
   1   3   7       71.43       79.09     11.19 o 
   2   3   7     4435.03     3813.56    279.45 o 
   3   3   7     1479.40     1558.99    104.67 o 
   4   3   7      192.08      193.90      8.76 o 
   5   3   7      505.73      571.53     15.30 o 
   6   3   7     2204.21     1808.14     67.00 o 
   7   3   7      197.50      223.96     33.23 o 
   8   3   7       11.17       -2.84     25.92 o 
   9   3   7        0.95       -5.26     32.53 o 
  10   3   7      271.71      293.65     60.84 o 
  -7   4   7      348.93      310.75     51.59 o 
  -6   4   7       47.40       55.47     41.67 o 
  -5   4   7     1544.28     1450.73     68.95 o 
  -4   4   7        0.97       20.93     30.20 o 
  -3   4   7     1526.92     1606.17     33.44 o 
  -2   4   7        1.05       65.42     34.07 o 
  -1   4   7     2633.47     2279.86     61.24 o 
   0   4   7        3.53      176.21    133.85 o 
   1   4   7     1503.82     1392.98     54.35 o 
   2   4   7      775.10      837.60     21.09 o 
   3   4   7      358.82      382.53     22.31 o 
   4   4   7        2.35        2.80      7.10 o 
   5   4   7     2870.96     3261.82     40.97 o 
   6   4   7       97.19      115.99     16.30 o 
   7   4   7      767.09      757.42     27.87 o 
   8   4   7       44.57       31.57     25.93 o 
   9   4   7      462.72      419.84     31.90 o 
  10   4   7       39.64        9.73     57.59 o 
  -6   5   7      584.27      647.85     49.26 o 
  -5   5   7       14.96       30.26     37.99 o 
  -4   5   7        6.92       17.34     31.81 o 
  -3   5   7        7.60      100.71     26.78 o 
  -2   5   7     3340.52     3382.98     38.53 o 
  -1   5   7       46.50       50.80     13.77 o 
   0   5   7      671.61      907.72     39.75 o 
   1   5   7       96.51      121.68     26.77 o 
   2   5   7     5443.66     4699.06    133.85 o 
   3   5   7       41.53       65.74     15.41 o 
   4   5   7        4.42        3.43      9.45 o 
   5   5   7       32.52       43.70     16.27 o 
   6   5   7      937.42      892.62     23.42 o 
   7   5   7        4.44       37.01     19.53 o 
   8   5   7      140.40      114.30     21.89 o 
   9   5   7       19.43       12.52     30.07 o 
  10   5   7      279.27      280.70     34.10 o 
  -5   6   7     1420.31     1545.16     47.57 o 
  -4   6   7       15.78        8.17     34.51 o 
  -3   6   7       81.87       20.96     33.66 o 
  -2   6   7        1.82      190.07     32.85 o 
  -1   6   7     2276.41     1985.49     50.41 o 
   0   6   7        1.78        7.30     38.94 o 
   1   6   7      695.03      559.72     38.94 o 
   2   6   7       70.86      193.06     31.64 o 
   3   6   7     3631.81     3377.92     17.68 o 
   4   6   7      137.02      130.22     12.87 o 
   5   6   7       96.23       77.10      9.23 o 
   6   6   7     3940.90     3738.45     48.12 o 
   7   6   7      441.96      461.17     19.98 o 
   8   6   7      333.32      328.98     21.90 o 
   9   6   7       12.24        1.83     26.63 o 
  10   6   7        0.37        4.47     45.80 o 
  -5   7   7       12.90       47.05     77.87 o 
  -4   7   7      390.17      420.83     41.37 o 
  -3   7   7      357.13      342.07     30.68 o 
  -2   7   7      294.84      314.92     24.55 o 
  -1   7   7        0.26       15.82     11.11 o 
   0   7   7     2519.09     3213.12     66.52 o 
   1   7   7        9.41       -4.87     38.13 o 
   2   7   7      308.63      390.18     38.94 o 
   3   7   7      276.92      201.23     18.34 o 
   4   7   7     2757.22     2587.41     41.83 o 
   5   7   7      502.72      577.57     15.16 o 
   6   7   7     1092.05     1104.73     23.62 o 
   7   7   7       11.19       28.20     23.00 o 
   8   7   7      890.15      935.08     40.51 o 
   9   7   7       26.46       28.12     28.35 o 
  10   7   7       40.41       49.20     47.11 o 
  -4   8   7        3.30       -6.49     79.50 o 
  -3   8   7      209.21      142.77     72.20 o 
  -2   8   7      296.44      887.44     70.57 o 
  -1   8   7     2390.15     2465.20     77.87 o 
   0   8   7        9.40       -7.30     54.35 o 
   1   8   7        9.83       26.77     48.67 o 
   2   8   7       19.94      543.89    143.17 o 
   3   8   7     2632.98     2447.65    101.40 o 
   4   8   7       38.75       15.03     13.93 o 
   5   8   7     1059.51     1380.74     36.65 o 
   6   8   7        4.57       14.05     21.12 o 
   7   8   7     1031.44      987.19     28.69 o 
   8   8   7      196.50      162.46     27.51 o 
   9   8   7      103.05       70.78     30.40 o 
  -3   9   7       67.30       95.72     79.50 o 
  -2   9   7       31.57        5.68     71.38 o 
  -1   9   7        1.56       -8.92     67.33 o 
   0   9   7     1819.13     2323.25     75.44 o 
   1   9   7       51.35       17.03     54.35 o 
   2   9   7       42.23       29.38     33.25 o 
   3   9   7      357.07      530.80     64.08 o 
   4   9   7     2390.74     2174.28     37.37 o 
   5   9   7      102.04      100.41     17.68 o 
   6   9   7       56.03       28.84     21.87 o 
   7   9   7      214.12      331.73     26.63 o 
   8   9   7      706.74      818.31     31.55 o 
   9   9   7       38.80       27.06     36.02 o 
  -2  10   7        0.38       20.28     80.31 o 
  -1  10   7       24.19       54.35     77.06 o 
   0  10   7        0.04       22.71     68.14 o 
   1  10   7     1271.97     1241.42    107.48 o 
   2  10   7       44.74      673.51    242.95 o 
   3  10   7       31.84       35.79     37.49 o 
   4  10   7       54.67       62.54     24.94 o 
   5  10   7      393.68      642.32     25.31 o 
   6  10   7      168.94      157.86     33.32 o 
   7  10   7       11.78       25.16     28.00 o 
   8  10   7       36.07      103.03     28.63 o 
   9  10   7      226.73      332.92     33.50 o 
   0  11   7       62.57      103.36     50.96 o 
   1  11   7      114.99       86.86     47.32 o 
   2  11   7      165.07      217.45     44.70 o 
   3  11   7      265.07      313.30     44.38 o 
   4  11   7      214.76      254.76     42.18 o 
   5  11   7        7.03       15.41     59.22 o 
   6  11   7      316.71      289.59     64.90 o 
   7  11   7        0.65       53.54     62.46 o 
   8  11   7        3.91       13.79     64.08 o 
   2  12   7       65.06       86.94     50.96 o 
   3  12   7      206.76      235.79     49.08 o 
   4  12   7        0.07       25.96     71.38 o 
   5  12   7      129.29      249.60     41.70 o 
   6  12   7       10.83       42.18     65.71 o 
  -6 -11   8        1.57       53.54     76.25 o 
  -5 -11   8      125.67      140.00     42.57 o 
  -4 -11   8       14.07       13.53     43.04 o 
  -3 -11   8      655.39      649.78     38.23 o 
  -2 -11   8       37.78      186.25     36.15 o 
  -1 -11   8      109.64      104.03     28.21 o 
   0 -11   8        1.24       -0.38     37.97 o 
  -7 -10   8      144.91      119.54     74.63 o 
  -6 -10   8      352.79      381.50     57.40 o 
  -5 -10   8       84.88       27.58     64.08 o 
  -4 -10   8      120.14      106.46     51.48 o 
  -3 -10   8      138.41      128.76     38.95 o 
  -2 -10   8       11.01       73.69     24.19 o 
  -1 -10   8        2.13        9.88     29.51 o 
   0 -10   8     1352.04     1684.11     36.13 o 
   1 -10   8       40.06       40.84     31.29 o 
   2 -10   8      301.33      364.33     52.19 o 
  -8  -9   8       75.69       89.86     36.08 o 
  -7  -9   8      236.83      251.23     35.93 o 
  -6  -9   8      129.38      124.92     50.67 o 
  -5  -9   8      264.62      174.89     47.27 o 
  -4  -9   8      146.69      150.73     32.63 o 
  -3  -9   8     2025.90     1798.29     34.95 o 
  -2  -9   8       79.59      198.49     22.56 o 
  -1  -9   8        1.00       -2.05     22.02 o 
   0  -9   8       21.42       13.60     22.24 o 
   1  -9   8     1039.43      967.70     35.11 o 
   2  -9   8       26.28      160.76     46.72 o 
   3  -9   8        1.13       41.06     50.32 o 
  -8  -8   8        1.78       12.73     40.63 o 
  -7  -8   8      124.24      108.39     33.85 o 
  -6  -8   8      368.75      404.09     33.72 o 
  -5  -8   8        0.74       23.20     31.40 o 
  -4  -8   8      503.16      348.93     42.12 o 
  -3  -8   8      299.83      265.47     44.96 o 
  -2  -8   8     1583.47     1547.19     38.36 o 
  -1  -8   8       28.45       31.64     20.39 o 
   0  -8   8      375.81      433.72     21.17 o 
   1  -8   8       44.08       66.48     23.20 o 
   2  -8   8      991.31      935.16     28.30 o 
   3  -8   8       35.84      225.24     69.76 o 
   4  -8   8       66.83      161.20     52.48 o 
  -9  -7   8       27.68       35.30     53.79 o 
  -8  -7   8        1.12       59.07     39.44 o 
  -7  -7   8      216.78      185.70     32.74 o 
  -6  -7   8       62.24       54.96     29.48 o 
  -5  -7   8      618.07      855.20     33.31 o 
  -4  -7   8      100.84       74.37     27.34 o 
  -3  -7   8      481.00      396.45     27.85 o 
  -2  -7   8       48.58       54.09     10.16 o 
  -1  -7   8      434.02      342.55     12.67 o 
   0  -7   8        2.11       -4.51     14.70 o 
   1  -7   8      712.52      724.33     27.51 o 
   2  -7   8       18.77        3.72     22.18 o 
   3  -7   8      747.46      703.74     43.01 o 
   4  -7   8       18.01        1.04     44.70 o 
   5  -7   8      305.30      298.07     60.84 o 
  -9  -6   8        1.54      -13.79     76.25 o 
  -8  -6   8      225.50      186.38     35.92 o 
  -7  -6   8      191.07      241.77     40.33 o 
  -6  -6   8      244.67      203.58     30.43 o 
  -5  -6   8       73.07      100.76     33.31 o 
  -4  -6   8       90.35       66.58     24.87 o 
  -3  -6   8       61.94      431.31     69.36 o 
  -2  -6   8     4053.52     3652.76     44.94 o 
  -1  -6   8       10.56       -5.43     12.12 o 
   0  -6   8     1019.45     1121.33     24.88 o 
   1  -6   8       20.93       24.97     12.82 o 
   2  -6   8     2152.19     2134.11     35.15 o 
   3  -6   8      185.21      136.82     59.62 o 
   4  -6   8      441.42      426.15     42.26 o 
   5  -6   8       17.95       48.68     45.50 o 
   6  -6   8      814.16      874.64     65.30 o 
  -9  -5   8      301.75      312.25     56.20 o 
  -8  -5   8        7.97       13.84     35.40 o 
  -7  -5   8       11.44        6.14     32.89 o 
  -6  -5   8       41.31        0.90     35.47 o 
  -5  -5   8     2604.83     3048.56     71.29 o 
  -4  -5   8        2.49        1.48     22.49 o 
  -3  -5   8       31.51       33.43     22.13 o 
  -2  -5   8      381.45      737.97     27.63 o 
  -1  -5   8     4963.35     4314.66     58.78 o 
   0  -5   8       87.42       95.47     12.63 o 
   1  -5   8      345.75      263.62     12.09 o 
   2  -5   8       91.75      373.61     38.53 o 
   3  -5   8     2763.81     2578.42     19.23 o 
   4  -5   8      133.59      123.82     28.22 o 
   5  -5   8      163.97      179.95     42.34 o 
   6  -5   8      102.25       66.53     44.62 o 
  -9  -4   8       78.12       74.48     39.81 o 
  -8  -4   8      418.10      460.57     58.41 o 
  -7  -4   8        1.59       54.91     39.86 o 
  -6  -4   8      495.59      480.30     39.21 o 
  -5  -4   8      650.13      696.41     35.44 o 
  -4  -4   8      345.03      242.29     34.07 o 
  -3  -4   8     2585.55     2772.03     87.20 o 
  -2  -4   8      652.01      663.30     32.85 o 
  -1  -4   8     1125.25      912.05     25.60 o 
   0  -4   8     2732.86     3101.08     32.54 o 
   1  -4   8       33.35       43.95     14.40 o 
   2  -4   8      637.72      640.86     12.61 o 
   3  -4   8       98.17      186.53     47.45 o 
   4  -4   8      645.63      671.17     68.55 o 
   5  -4   8       94.60       60.36     28.72 o 
   6  -4   8      191.47      154.85     42.25 o 
   7  -4   8      247.33      181.09     46.13 o 
  -9  -3   8      189.62      254.08     52.09 o 
  -8  -3   8      377.62      331.97     79.90 o 
  -7  -3   8      285.93      329.44     42.16 o 
  -6  -3   8        5.59       64.10     36.59 o 
  -5  -3   8     2070.62     2700.65    130.20 o 
  -4  -3   8      184.01      137.53     29.24 o 
  -3  -3   8      735.17      792.62     28.39 o 
  -1  -3   8    10666.34     9209.72     73.41 o 
   0  -3   8      358.97      407.89     18.16 o 
   1  -3   8      192.15      106.14      8.80 o 
   3  -3   8     2944.36     2751.55     47.86 o 
   4  -3   8       14.30       31.25     29.24 o 
   5  -3   8     1967.18     2100.74     34.50 o 
   6  -3   8      110.68      118.77     31.83 o 
   7  -3   8      413.16      378.12     43.80 o 
   8  -3   8       71.62       79.87     45.78 o 
  -9  -2   8      102.24      103.01     97.75 o 
  -8  -2   8      826.18      726.27     45.38 o 
  -7  -2   8      744.69      690.46     41.52 o 
  -6  -2   8        1.48       23.49     35.82 o 
  -5  -2   8       10.34       24.48     32.89 o 
  -4  -2   8     4570.66     4385.11     48.45 o 
  -3  -2   8      302.43      419.02     28.86 o 
  -2  -2   8     1110.38      983.50     29.44 o 
  -1  -2   8        0.24       12.60     23.82 o 
   0  -2   8      766.54     1152.44     27.00 o 
   1  -2   8       12.70        5.10      9.18 o 
   2  -2   8      762.99     1348.24     44.73 o 
   3  -2   8      566.19     1063.47     37.31 o 
   4  -2   8     3068.71     3058.18     55.16 o 
   5  -2   8      228.43      294.56     25.45 o 
   6  -2   8       25.55       30.82     27.78 o 
   7  -2   8        9.96       25.26     37.62 o 
   8  -2   8     1011.76      979.54     46.96 o 
  -8  -1   8       21.91       40.15     47.61 o 
  -7  -1   8      459.34      478.68     75.44 o 
  -6  -1   8     1057.21     1092.66     50.70 o 
  -5  -1   8      317.08      463.42     34.29 o 
  -4  -1   8        3.43       17.95     45.02 o 
  -3  -1   8     5248.48     5134.21    112.38 o 
  -1  -1   8     1579.60     1526.28     31.74 o 
   0  -1   8       54.19       14.64     20.99 o 
   1  -1   8     5076.76     3962.87     64.49 o 
   3  -1   8      827.55     1146.21     35.69 o 
   4  -1   8       74.44       94.91     34.88 o 
   5  -1   8     1289.56     1458.36     36.14 o 
   6  -1   8      363.78      414.18     26.76 o 
   7  -1   8      198.58      166.50     28.91 o 
   8  -1   8      108.08       97.73     38.25 o 
  -8   0   8       26.21       47.48     49.49 o 
  -7   0   8       29.70       59.64     42.02 o 
  -6   0   8      683.05      733.96     52.32 o 
  -5   0   8       19.52       63.86     39.75 o 
  -4   0   8      676.93      798.08     30.94 o 
  -3   0   8      450.02      556.26     26.70 o 
  -2   0   8     2485.66     2154.27     32.04 o 
  -1   0   8     2815.42     2858.96    100.59 o 
   0   0   8     2447.38     3683.66     37.88 o 
   1   0   8     4613.22     4012.01     52.32 o 
   2   0   8     4148.03     4249.74     32.91 o 
   3   0   8       80.01      700.17    234.38 o 
   4   0   8     4215.34     4018.63     55.97 o 
   5   0   8       11.58       82.64     28.61 o 
   6   0   8     2406.26     2327.27     32.70 o 
   7   0   8       77.05      195.17     28.37 o 
   8   0   8      150.15      158.68     30.14 o 
   9   0   8        0.59       25.96     70.57 o 
  -7   1   8      495.40      499.04     47.44 o 
  -5   1   8       36.63       55.13     31.88 o 
  -4   1   8      489.12      422.37     57.19 o 
  -3   1   8     5132.43     5026.56     44.82 o 
  -2   1   8       17.55       12.40     19.96 o 
  -1   1   8     1821.24     1567.07     30.01 o 
   0   1   8       39.02       32.04     20.08 o 
   1   1   8     7388.08     6505.29     40.10 o 
   3   1   8     2655.14     2148.64     40.77 o 
   4   1   8       48.36       44.09     10.46 o 
   5   1   8     1830.71     2053.52     54.35 o 
   6   1   8       50.74       44.20     19.94 o 
   7   1   8      604.23      579.27     18.64 o 
   8   1   8       63.58      103.48     27.54 o 
   9   1   8      331.92      381.26     65.71 o 
  -7   2   8      109.94       62.43     48.48 o 
  -6   2   8     1015.58     1022.56     85.99 o 
  -5   2   8       75.42       89.71     34.99 o 
  -4   2   8      136.52      132.11     28.25 o 
  -3   2   8      111.56      143.38     23.10 o 
  -2   2   8     4461.06     4360.46     37.58 o 
  -1   2   8      497.10      461.25     24.34 o 
   0   2   8      493.50      633.29     22.17 o 
   1   2   8      389.47      440.06     18.66 o 
   2   2   8     6146.14     5520.14     50.29 o 
   3   2   8      150.88      248.92     17.10 o 
   4   2   8      589.63      662.01     12.37 o 
   5   2   8      129.65       96.41     15.56 o 
   6   2   8     2557.87     2368.55     39.54 o 
   7   2   8      559.04      548.58     17.95 o 
   8   2   8      172.86      138.50     25.89 o 
   9   2   8       37.15       38.92     45.02 o 
  -7   3   8       74.13       24.45     50.29 o 
  -6   3   8       54.67       51.92     66.52 o 
  -5   3   8     1004.14     1217.67     51.51 o 
  -4   3   8       26.21       -5.54     30.38 o 
  -3   3   8       45.34       64.74     23.70 o 
  -2   3   8       45.15      351.78     27.58 o 
  -1   3   8     1957.90     1535.07     29.61 o 
   0   3   8       18.60       37.62     11.01 o 
   1   3   8       67.29       81.88     13.76 o 
   2   3   8      137.62      294.46     25.15 o 
   3   3   8     9725.07     8581.25     63.68 o 
   4   3   8      358.62      336.25     12.37 o 
   5   3   8       45.73       68.08     12.28 o 
   6   3   8       73.45       66.52      7.81 o 
   7   3   8     2241.68     2030.77     51.18 o 
   8   3   8       15.82        3.84     25.58 o 
   9   3   8      193.74      166.72     43.06 o 
  10   3   8      176.38      125.73     64.08 o 
  -6   4   8      366.49      404.73     46.74 o 
  -5   4   8       14.26       30.00     45.83 o 
  -4   4   8      139.30      171.69     32.74 o 
  -3   4   8        0.53      102.04     25.65 o 
  -2   4   8     1608.21     1566.96     27.39 o 
  -1   4   8        0.29        0.81     34.88 o 
   0   4   8     3214.51     3934.02     94.50 o 
   1   4   8      651.66      741.79     33.26 o 
   2   4   8     2421.50     2288.85     51.51 o 
   3   4   8       13.16      -11.33     17.85 o 
   4   4   8     3141.46     2789.79     36.09 o 
   5   4   8      568.81      731.82     25.78 o 
   6   4   8      428.28      357.19     17.98 o 
   7   4   8       99.15      109.02     19.79 o 
   8   4   8      685.45      710.30     30.71 o 
   9   4   8       33.37       24.83     29.82 o 
  10   4   8       52.72       71.38     59.22 o 
  -6   5   8       28.85       35.94     50.70 o 
  -5   5   8     1380.42     1567.78     54.35 o 
  -4   5   8      114.06      122.39     33.46 o 
  -3   5   8      283.52      233.92     32.45 o 
  -2   5   8        8.99      601.55    105.05 o 
  -1   5   8     7348.95     6408.00    341.51 o 
   0   5   8      175.62      178.27     22.71 o 
   1   5   8      967.94      952.34     36.50 o 
   2   5   8      230.31      923.15    209.69 o 
   3   5   8     3255.32     3143.47     32.10 o 
   4   5   8      236.31      264.89     21.71 o 
   5   5   8      520.65      439.12     32.94 o 
   6   5   8      325.15      292.25     19.21 o 
   7   5   8     1105.92     1211.53     28.80 o 
   8   5   8       11.66        7.05     22.20 o 
   9   5   8       68.64       92.03     30.18 o 
  10   5   8       47.99       51.35     33.49 o 
  -5   6   8      220.55      182.27     61.24 o 
  -4   6   8      910.77     1103.88     40.63 o 
  -3   6   8        6.51      133.00     72.20 o 
  -2   6   8      197.08      190.73     20.96 o 
  -1   6   8        3.36       -9.59     12.46 o 
   0   6   8     1116.02     1476.36     50.29 o 
   1   6   8      126.04      179.27     37.31 o 
   2   6   8      199.47      206.04     30.83 o 
   3   6   8      251.90      371.45     31.23 o 
   4   6   8     2913.96     3008.16     92.41 o 
   5   6   8      207.72      188.05     16.29 o 
   6   6   8      106.73      127.56     23.03 o 
   7   6   8      209.59      167.88     22.16 o 
   8   6   8      606.33      629.24     25.91 o 
   9   6   8       27.39       18.95     23.48 o 
  10   6   8        8.64       26.09     38.75 o 
  -4   7   8       98.19      111.94     72.20 o 
  -3   7   8     1335.34     1255.72     76.25 o 
  -2   7   8       17.19      316.81     39.75 o 
  -1   7   8      419.51      318.50     33.66 o 
   1   7   8     2301.34     2246.99     59.22 o 
   3   7   8      428.78      511.44     27.09 o 
   4   7   8       65.46       26.37     13.97 o 
   5   7   8     1227.60     1538.68     44.26 o 
   6   7   8      524.63      528.14     22.92 o 
   7   7   8       85.32       89.99     23.30 o 
   8   7   8      103.41       85.19     25.34 o 
   9   7   8      446.47      521.67     31.34 o 
  10   7   8       18.62       26.72     38.95 o 
  -3   8   8        2.70       21.90     73.82 o 
  -2   8   8     1382.37     1221.65     76.25 o 
  -1   8   8      208.33      190.63     60.84 o 
   0   8   8       42.00       -4.06     55.97 o 
   2   8   8     1058.15      971.80     50.29 o 
   3   8   8       82.78      592.03    148.45 o 
   4   8   8      820.63      836.95     39.64 o 
   5   8   8       21.52       19.67     15.99 o 
   6   8   8      667.39      637.00     25.81 o 
   7   8   8       21.67       51.19     23.94 o 
   8   8   8      562.24      571.69     28.61 o 
   9   8   8       33.94       35.08     30.37 o 
  -2   9   8       89.85      108.70     73.82 o 
  -1   9   8      154.74      124.92     71.38 o 
   0   9   8        7.28       38.13     64.08 o 
   1   9   8     2390.99     2275.39     73.82 o 
   2   9   8       75.57      109.51     36.71 o 
   3   9   8       17.06       24.93     36.10 o 
   4   9   8       10.32       27.32     34.36 o 
   5   9   8     2298.28     2660.59     55.76 o 
   6   9   8        3.48       57.05     42.89 o 
   7   9   8      360.98      352.03     26.80 o 
   8   9   8       60.11      111.49     33.25 o 
   9   9   8      279.11      267.48     32.22 o 
  -1  10   8       83.13       13.79     79.50 o 
   0  10   8      345.51      370.71     75.44 o 
   1  10   8       11.58      -21.90     60.84 o 
   2  10   8     2022.87     2048.81     51.89 o 
   3  10   8      148.39      214.72     39.85 o 
   4  10   8      147.66       94.49     26.46 o 
   5  10   8       75.77       99.18     23.77 o 
   6  10   8      819.88      903.66     45.43 o 
   7  10   8       32.37       48.71     36.84 o 
   8  10   8        9.07       44.63     32.51 o 
   1  11   8      183.79      153.00     48.26 o 
   2  11   8        0.60       -5.63     46.75 o 
   3  11   8      502.38      488.81     46.29 o 
   4  11   8        0.21       20.98     39.71 o 
   5  11   8      179.96      255.71     35.86 o 
   6  11   8       49.26       71.38     64.90 o 
   7  11   8      296.85      351.24     66.52 o 
   2  12   8      298.44      292.63     53.00 o 
   3  12   8      107.55        9.68     48.45 o 
   4  12   8      155.52       88.68     44.92 o 
   5  12   8        9.70        2.43     68.95 o 
   6  12   8       78.31      114.38     67.33 o 
  -6 -11   9        5.81       15.23     60.77 o 
  -5 -11   9      226.64      224.98    101.80 o 
  -4 -11   9      202.28      130.89     39.46 o 
  -3 -11   9       70.76       39.62     37.68 o 
  -2 -11   9      378.39      308.07     35.94 o 
  -1 -11   9        2.18        3.23     28.71 o 
  -7 -10   9      112.03       87.10     60.22 o 
  -6 -10   9        7.23       20.28     70.57 o 
  -5 -10   9       27.92       46.24     52.57 o 
  -4 -10   9      122.43       31.77     49.51 o 
  -3 -10   9      651.14      583.67     66.26 o 
  -2 -10   9       20.04       17.43     24.70 o 
  -1 -10   9      571.72      542.68     27.60 o 
   0 -10   9        6.80       -2.03     30.13 o 
   1 -10   9      522.68      511.90     49.78 o 
  -7  -9   9        6.44       88.64     37.49 o 
  -6  -9   9      533.47      583.22     38.35 o 
  -5  -9   9        1.88       13.79     60.03 o 
  -4  -9   9        9.46       -1.62     78.69 o 
  -3  -9   9       75.77      111.71     30.15 o 
  -2  -9   9      800.67      683.42     34.66 o 
  -1  -9   9       41.04       28.29     23.31 o 
   0  -9   9      108.25      145.24     23.35 o 
   1  -9   9       10.28        3.24     36.50 o 
   2  -9   9      748.90      794.63     49.99 o 
   3  -9   9       39.54       31.65     51.47 o 
  -8  -8   9       11.24       28.44     37.56 o 
  -7  -8   9      112.44       87.13     38.13 o 
  -6  -8   9       80.63       67.21     34.48 o 
  -5  -8   9     1497.09     2067.71     47.68 o 
  -4  -8   9       20.91       59.45     32.38 o 
  -3  -8   9      252.73      211.93     90.04 o 
  -2  -8   9        7.03      207.98     21.74 o 
  -1  -8   9     1263.92     1084.46     62.49 o 
   0  -8   9        1.39        1.05     19.99 o 
   1  -8   9       11.26       15.87     23.74 o 
   2  -8   9      370.05      286.35     60.03 o 
   3  -8   9      777.75      792.54     51.32 o 
   4  -8   9       19.04       64.51     53.06 o 
  -8  -7   9      144.43      100.17     37.09 o 
  -7  -7   9        0.97      106.55     45.19 o 
  -6  -7   9      353.83      325.15     33.29 o 
  -5  -7   9      218.25      210.82     31.10 o 
  -4  -7   9     1098.70     1150.49     34.50 o 
  -3  -7   9      169.67      587.42     68.55 o 
  -2  -7   9      881.39      616.48     24.29 o 
  -1  -7   9      507.31      409.73     16.30 o 
   0  -7   9     2304.96     2663.49     33.47 o 
   1  -7   9      202.21      169.28     15.67 o 
   2  -7   9      480.73      514.72     35.29 o 
   3  -7   9       53.71       44.26     41.86 o 
   4  -7   9      933.65     1016.80     51.61 o 
   5  -7   9       24.08       67.92     51.54 o 
  -8  -6   9       42.28       22.71     57.59 o 
  -7  -6   9       34.12       55.79     34.31 o 
  -6  -6   9        8.54       61.65     48.67 o 
  -5  -6   9      899.31     1284.71     55.50 o 
  -4  -6   9      183.17      190.35     26.93 o 
  -3  -6   9     1698.10     1653.41     33.62 o 
  -1  -6   9     1402.71     1297.46     39.22 o 
   0  -6   9        5.94        7.29     20.84 o 
   1  -6   9      252.66      231.73     14.02 o 
   2  -6   9      118.24      557.45     42.18 o 
   3  -6   9     1768.22     1728.74     62.87 o 
   4  -6   9       73.09       70.98     42.45 o 
   5  -6   9      507.83      523.91     49.81 o 
   6  -6   9       85.96       72.66     52.78 o 
  -9  -5   9       14.63       13.64     42.03 o 
  -8  -5   9      358.16      379.12     50.70 o 
  -7  -5   9      126.46      119.48     34.87 o 
  -6  -5   9      123.10      139.62     30.90 o 
  -5  -5   9      180.26      184.49     45.43 o 
  -4  -5   9     1468.17     1248.10     61.24 o 
  -3  -5   9      291.57      387.02     29.54 o 
  -2  -5   9      175.32      202.82     36.30 o 
  -1  -5   9      132.51      152.41     16.68 o 
   0  -5   9     3164.38     3646.58     39.49 o 
   1  -5   9      280.36      217.60     15.47 o 
   2  -5   9        5.17       23.41     22.54 o 
   3  -5   9        0.60      268.73     70.57 o 
   4  -5   9     2725.76     2686.13     47.01 o 
   5  -5   9      302.24      300.84     41.58 o 
   6  -5   9        5.19       33.70     47.93 o 
  -9  -4   9       11.59       39.23     50.06 o 
  -8  -4   9       82.83       72.78     45.47 o 
  -7  -4   9       42.68       47.20     41.88 o 
  -6  -4   9        1.03        4.06     49.48 o 
  -5  -4   9      321.89      409.26     64.90 o 
  -4  -4   9      209.62      211.74     54.76 o 
  -3  -4   9     2603.06     2619.30     43.85 o 
  -2  -4   9        1.43      219.77     45.83 o 
  -1  -4   9     2415.77     2372.24     66.80 o 
   0  -4   9      402.12      411.65     14.39 o 
   1  -4   9     5319.01     4875.47     65.53 o 
   3  -4   9      261.55      207.72     28.98 o 
   4  -4   9      410.34      404.36     34.53 o 
   5  -4   9     1631.91     1853.35     38.08 o 
   6  -4   9      668.36      636.08     46.52 o 
   7  -4   9      182.76      133.01     48.48 o 
  -8  -3   9      450.21      439.02     51.54 o 
  -7  -3   9       92.15      147.75     44.43 o 
  -6  -3   9       23.82       43.25     39.04 o 
  -5  -3   9       76.94      104.85     36.12 o 
  -4  -3   9     2053.05     2198.20     41.87 o 
  -3  -3   9     1286.47     1176.10     32.98 o 
  -2  -3   9     1085.99      955.16     33.86 o 
  -1  -3   9      209.90      322.38     21.41 o 
   0  -3   9      270.11      401.63     19.89 o 
   1  -3   9      478.27      450.01     11.11 o 
   2  -3   9     1549.47     1569.08     39.06 o 
   3  -3   9       23.40      884.77    287.57 o 
   4  -3   9      457.91      522.11     33.27 o 
   5  -3   9       25.65       42.74     27.78 o 
   6  -3   9      390.42      396.17     33.01 o 
   7  -3   9      134.14      192.05     59.22 o 
  -8  -2   9      365.66      438.29    100.59 o 
  -7  -2   9      524.50      539.35     99.37 o 
  -6  -2   9      146.54      194.91     39.27 o 
  -5  -2   9       90.73       68.95     34.06 o 
  -4  -2   9        5.52       16.96     30.58 o 
  -3  -2   9     2622.33     2552.01     40.36 o 
  -2  -2   9      185.61      272.36     34.48 o 
  -1  -2   9     1014.09      934.83     32.41 o 
   0  -2   9      542.79      670.32     35.29 o 
   1  -2   9    13450.55    12415.67     96.13 o 
   2  -2   9      215.36      289.83     15.06 o 
   3  -2   9      533.08      446.15     34.07 o 
   4  -2   9        8.25       20.28     38.13 o 
   5  -2   9     1433.21     1579.36     41.01 o 
   6  -2   9      239.54      243.22     28.96 o 
   7  -2   9      328.50      342.05     34.20 o 
   8  -2   9        5.90       85.67     73.41 o 
  -8  -1   9        5.67       34.48     48.76 o 
  -7  -1   9       21.76       84.16     67.33 o 
  -6  -1   9     1070.07     1051.57     84.77 o 
  -5  -1   9       40.45      105.53     33.48 o 
  -4  -1   9      562.79      614.27     32.10 o 
  -3  -1   9       26.18       45.61     31.64 o 
  -2  -1   9    10326.67     9358.20     61.04 o 
  -1  -1   9       64.90        8.62     26.12 o 
   0  -1   9     3134.62     3620.57    139.93 o 
   1  -1   9     1125.87      948.35     24.83 o 
   2  -1   9     8141.75     7843.21     38.37 o 
   3  -1   9     2779.04     2422.13    313.93 o 
   4  -1   9     1066.33     1013.99     42.99 o 
   5  -1   9        9.92       19.47     30.68 o 
   6  -1   9     1128.23     1163.71     29.82 o 
   7  -1   9        3.52       -3.87     29.43 o 
   8  -1   9       44.95       39.09     33.36 o 
  -8   0   9        1.53       94.91     68.95 o 
  -7   0   9      161.85      177.80     44.38 o 
  -6   0   9      675.16      588.22     70.57 o 
  -5   0   9     5161.44     5623.20     62.06 o 
  -4   0   9      210.55      295.08     30.36 o 
  -3   0   9       13.55       -4.47     25.53 o 
  -2   0   9        1.91       25.07     22.18 o 
  -1   0   9     2686.68     2303.09     86.80 o 
   0   0   9      148.35      116.24     23.33 o 
   1   0   9     1066.60      908.15     24.07 o 
   2   0   9      415.41      594.90     17.79 o 
   3   0   9     2266.77     1824.50     51.75 o 
   4   0   9      119.33      170.56     11.52 o 
   5   0   9     2139.23     2533.35     41.29 o 
   6   0   9       10.46       -1.25     23.21 o 
   7   0   9     1026.21     1065.70     31.57 o 
   8   0   9        1.13        1.77     30.34 o 
   9   0   9        7.35       27.58     68.95 o 
  -8   1   9      114.89      178.30     53.55 o 
  -7   1   9       24.51      114.22     79.90 o 
  -6   1   9      625.98      737.41    111.54 o 
  -5   1   9     1010.98     1062.86    104.64 o 
  -4   1   9     2315.28     2565.56    109.92 o 
  -3   1   9       72.10      181.60     27.59 o 
  -2   1   9     2393.52     2469.46     64.90 o 
  -1   1   9     1395.02     1472.74     53.54 o 
   0   1   9      376.85      374.10     19.13 o 
   1   1   9      317.26      477.21     21.37 o 
   2   1   9     8550.89     8209.44    362.60 o 
   3   1   9      289.06      334.71     19.64 o 
   4   1   9     2269.05     2327.93     32.93 o 
   5   1   9       44.86       25.36     13.48 o 
   6   1   9     2468.81     2331.78     29.24 o 
   7   1   9       13.65       14.20     27.00 o 
   8   1   9       68.01       66.91     27.89 o 
   9   1   9      105.09       92.04     50.70 o 
  -7   2   9        2.88       59.22     60.84 o 
  -6   2   9      211.47      191.17     55.16 o 
  -5   2   9      613.85      974.09    136.69 o 
  -4   2   9      382.55      390.22     34.07 o 
  -3   2   9       48.99       40.00     24.90 o 
  -2   2   9      418.35     1761.09    191.85 o 
  -1   2   9     8028.28     7530.00    297.30 o 
   0   2   9       58.78       86.51     20.88 o 
   1   2   9      142.92      144.59     16.95 o 
   2   2   9       29.39      492.95    142.36 o 
   3   2   9     5605.26     5237.48     49.48 o 
   4   2   9       17.34       29.18     11.57 o 
   5   2   9      715.53      662.25     35.87 o 
   6   2   9       14.56       -2.15     13.85 o 
   7   2   9     1012.04      998.30     24.43 o 
   8   2   9       67.83       53.05     41.44 o 
   9   2   9       20.22       39.25     48.48 o 
  -7   3   9       15.97       90.45     50.06 o 
  -6   3   9      208.85      166.50     43.62 o 
  -5   3   9      128.42      162.90     53.94 o 
  -4   3   9     1911.99     2042.94     41.51 o 
  -3   3   9      147.09      184.75     26.04 o 
  -2   3   9       17.20        6.87     19.90 o 
  -1   3   9      176.92      138.70     18.55 o 
   0   3   9     4987.10     6369.79     66.92 o 
   1   3   9      555.38      552.61     18.90 o 
   2   3   9       69.30       28.39     25.96 o 
   3   3   9       20.55     1088.41    314.74 o 
   4   3   9     2322.32     1978.81     18.85 o 
   5   3   9        1.99       -1.50     13.01 o 
   6   3   9       44.33       46.10      9.63 o 
   7   3   9        4.54       18.05     11.52 o 
   8   3   9      371.56      459.44     28.11 o 
   9   3   9      118.83       97.40     45.99 o 
  -6   4   9       50.96       71.63     44.57 o 
  -5   4   9        6.34       28.60     37.81 o 
  -4   4   9       35.88       53.45     32.45 o 
  -3   4   9      609.04      514.19     50.29 o 
  -2   4   9      314.18      739.85     66.52 o 
  -1   4   9      715.43      701.78     20.64 o 
   0   4   9       58.67       49.00     11.55 o 
   1   4   9     1279.90      959.70     21.43 o 
   3   4   9     2496.53     2152.08     37.31 o 
   4   4   9      567.12      556.22     16.59 o 
   5   4   9     2216.06     2447.00     68.99 o 
   6   4   9      166.85      179.49     21.19 o 
   7   4   9      809.23      909.71     26.93 o 
   8   4   9      203.96      201.05     27.35 o 
   9   4   9     1090.83     1042.11     40.79 o 
  10   4   9       33.79       24.86     47.73 o 
  -6   5   9       34.68       59.35     46.64 o 
  -5   5   9       91.09       67.33     40.50 o 
  -4   5   9     1337.98     1416.24     55.97 o 
  -3   5   9       39.05       77.44     26.71 o 
  -2   5   9      375.51      421.69     23.54 o 
  -1   5   9      176.02      204.05     16.57 o 
   0   5   9     1520.97     1919.56     38.13 o 
   1   5   9        0.44       10.55     30.01 o 
   2   5   9     1223.54     1198.95     75.85 o 
   4   5   9     2057.71     2044.72     50.93 o 
   5   5   9       60.90       34.69     12.41 o 
   6   5   9      907.85      871.83     42.59 o 
   7   5   9      491.05      613.13     43.20 o 
   8   5   9      195.56      184.99     23.79 o 
   9   5   9      297.89      272.93     32.27 o 
  10   5   9      225.47      306.89     45.96 o 
  -5   6   9       27.50       93.79     40.29 o 
  -4   6   9      105.88       99.23     33.90 o 
  -3   6   9     1871.66     1719.00     36.62 o 
  -2   6   9       59.94      229.75     22.27 o 
  -1   6   9      215.93      180.17     14.78 o 
   0   6   9      243.70      190.63     42.99 o 
   1   6   9     6885.28     6104.20     70.57 o 
   2   6   9      159.77      433.17     34.88 o 
   3   6   9      162.53      134.16     15.41 o 
   4   6   9      140.97      137.21     19.03 o 
   5   6   9      529.68      589.43     24.70 o 
   6   6   9     1144.66     1070.78     33.95 o 
   7   6   9        0.97       -0.42     25.10 o 
   8   6   9      133.51      172.14     24.57 o 
   9   6   9      208.67      223.60     27.62 o 
  10   6   9       86.04       95.33     39.14 o 
  -4   7   9       65.65      124.11     73.82 o 
  -3   7   9       68.05      143.58     68.14 o 
  -2   7   9      602.97      628.67     64.08 o 
  -1   7   9      105.77      130.60     56.78 o 
   0   7   9     1312.71     1593.99     60.84 o 
   1   7   9       11.47       21.90     42.18 o 
   2   7   9     2219.51     2257.54     52.73 o 
   3   7   9      225.61      391.06     80.31 o 
   4   7   9      175.16      177.30     14.91 o 
   5   7   9      235.44      239.30     16.63 o 
   6   7   9     1199.89     1191.64     28.27 o 
   7   7   9      105.07      130.20     25.74 o 
   8   7   9        4.39       16.42     25.83 o 
   9   7   9        0.53       -1.87     39.47 o 
  -3   8   9      282.92      297.71     80.31 o 
  -2   8   9       34.07       79.50     65.71 o 
  -1   8   9      830.82      691.13     66.52 o 
   0   8   9       24.53       17.85     53.54 o 
   1   8   9      686.69      654.63     55.97 o 
   2   8   9       43.14      165.48     43.80 o 
   3   8   9     1233.78     1125.58     35.07 o 
   4   8   9       52.41       43.17     11.70 o 
   5   8   9      559.77      686.02     25.29 o 
   6   8   9       20.43        7.11     23.27 o 
   7   8   9      157.23      183.97     30.17 o 
   8   8   9       43.77       42.13     26.82 o 
   9   8   9       60.90       66.27     30.37 o 
  -2   9   9      955.73      798.21     81.93 o 
  -1   9   9        2.40      -23.52     72.20 o 
   0   9   9        6.22      -11.36     60.84 o 
   1   9   9       23.26       -9.73     55.97 o 
   2   9   9     1187.93     1049.68     58.41 o 
   3   9   9       10.55        3.57     33.69 o 
   4   9   9      507.75      370.37     26.30 o 
   5   9   9        0.78       25.87     23.24 o 
   6   9   9      643.61      692.86     35.97 o 
   7   9   9       85.27       55.03     28.57 o 
   8   9   9       31.47       37.53     32.07 o 
   9   9   9       16.11       11.88     32.07 o 
  -1  10   9      922.47      958.83     86.80 o 
   0  10   9       34.91        6.49     74.63 o 
   2  10   9       41.82      352.48    116.41 o 
   3  10   9      843.26      891.10     41.92 o 
   4  10   9        1.86      -14.11     26.80 o 
   5  10   9      105.07       64.04     25.10 o 
   6  10   9       19.92        5.19     35.22 o 
   7  10   9      685.80      798.91     85.17 o 
   8  10   9       22.42       29.92     42.16 o 
   1  11   9      220.70      175.98     53.13 o 
   2  11   9      293.88      303.15     48.45 o 
   3  11   9        0.35       38.11     42.59 o 
   4  11   9      196.93      359.03     69.76 o 
   5  11   9        1.59       18.07     35.75 o 
   6  11   9       61.64       54.35     60.84 o 
   7  11   9       13.07       60.03     65.71 o 
   3  12   9      120.27      129.01     49.66 o 
   4  12   9       56.72       48.17     57.59 o 
   5  12   9       42.41       43.80     69.76 o 
  -5 -11  10      368.23      459.72     79.09 o 
  -4 -11  10       84.50       26.83     54.76 o 
  -3 -11  10       10.09      -12.41     36.91 o 
  -2 -11  10       53.53      108.72     35.07 o 
  -1 -11  10      463.31      518.30     30.98 o 
  -6 -10  10      270.38      199.17     67.33 o 
  -5 -10  10       55.42       71.80     57.19 o 
  -4 -10  10      119.61      118.20     53.40 o 
  -3 -10  10       16.68       95.73     46.36 o 
  -2 -10  10      640.82      496.11     27.95 o 
  -1 -10  10      269.03      187.90     26.89 o 
   0 -10  10      740.78      866.06     29.29 o 
   1 -10  10       99.06       57.59     68.14 o 
  -7  -9  10       21.39       67.44     39.30 o 
  -6  -9  10       70.04       43.94     38.26 o 
  -5  -9  10     1478.38     1545.10     72.20 o 
  -4  -9  10        9.23        1.62     58.41 o 
  -3  -9  10      274.94      171.71     30.17 o 
  -2  -9  10        4.71      343.86     39.18 o 
  -1  -9  10     1288.29     1259.21     35.05 o 
   0  -9  10       59.85       68.78     23.61 o 
   1  -9  10      242.53      264.12     30.32 o 
   2  -9  10        3.62       56.14     47.69 o 
  -8  -8  10      139.14      122.21     47.05 o 
  -7  -8  10       66.38      182.02     38.63 o 
  -6  -8  10       83.34       76.16     36.12 o 
  -5  -8  10      123.98       77.13     34.46 o 
  -4  -8  10     1673.64     1763.02     55.38 o 
  -3  -8  10       49.95       25.02     51.51 o 
  -2  -8  10       72.41       52.39     27.06 o 
  -1  -8  10       50.79       59.82     15.69 o 
   0  -8  10      689.22      895.91     19.08 o 
   1  -8  10        0.18       23.05     22.13 o 
   2  -8  10       61.02        8.92     57.59 o 
   3  -8  10        9.46      186.55     49.24 o 
   4  -8  10      567.11      623.08     56.44 o 
  -8  -7  10       64.90       44.15     43.46 o 
  -7  -7  10      522.65      555.98     51.12 o 
  -6  -7  10      126.11      137.02     35.41 o 
  -5  -7  10        9.27       76.13     33.77 o 
  -4  -7  10     1190.59     1168.98     53.93 o 
  -3  -7  10      375.96      374.40     31.21 o 
  -2  -7  10      156.66      573.42     32.67 o 
  -1  -7  10     1566.24     1484.51     70.25 o 
   0  -7  10      136.28      128.46     18.50 o 
   1  -7  10      527.77      727.95     21.21 o 
   2  -7  10        0.01      202.13     32.86 o 
   3  -7  10      136.27      208.48     60.03 o 
   4  -7  10       32.75        9.73     68.14 o 
   5  -7  10      211.43      325.69     55.17 o 
  -8  -6  10       22.32       14.97     46.95 o 
  -7  -6  10      290.29      246.10     38.71 o 
  -6  -6  10       71.60      115.59     35.85 o 
  -5  -6  10       10.08       56.57     31.44 o 
  -4  -6  10     1603.81     1719.50     45.88 o 
  -3  -6  10       15.05       72.28     28.30 o 
  -2  -6  10      261.14      229.73     22.60 o 
  -1  -6  10       53.20       54.29     15.88 o 
   0  -6  10     1389.46     1816.80     42.38 o 
   1  -6  10       88.78       75.87     17.38 o 
   2  -6  10      752.74      726.90     28.31 o 
   3  -6  10       67.52      649.62    140.34 o 
   4  -6  10      813.21      735.38     36.63 o 
   5  -6  10       46.59       49.82     48.92 o 
  -8  -5  10      160.12      112.63     41.66 o 
  -7  -5  10      411.34      361.22     41.17 o 
  -6  -5  10       64.04        1.73     40.72 o 
  -5  -5  10      149.79      238.06     86.39 o 
  -4  -5  10        8.58       33.53     36.26 o 
  -3  -5  10     2150.86     2057.86     35.13 o 
  -2  -5  10       62.36      189.45     25.34 o 
  -1  -5  10     1966.95     1703.82     26.60 o 
   0  -5  10      114.93       99.08     15.02 o 
   1  -5  10     1997.76     1934.52     21.88 o 
   2  -5  10       11.15      206.18     23.11 o 
   3  -5  10      318.16      387.14     53.13 o 
   4  -5  10      173.62      157.54     40.15 o 
   5  -5  10      286.18      474.57     36.00 o 
   6  -5  10       14.13      -13.63     48.84 o 
  -8  -4  10        7.57       42.35     49.11 o 
  -7  -4  10        1.86       -1.39     45.38 o 
  -6  -4  10     1108.41     1159.68     47.32 o 
  -5  -4  10      122.20      154.22     64.90 o 
  -4  -4  10       66.11      115.26     85.17 o 
  -3  -4  10        4.07        2.18     32.45 o 
  -2  -4  10     1363.13     1224.41     44.21 o 
  -1  -4  10       21.82       11.17     23.67 o 
   0  -4  10     1647.12     1954.18     24.33 o 
   1  -4  10       21.65        6.94     13.73 o 
   2  -4  10     3463.20     3057.06     69.20 o 
   3  -4  10       28.86      133.73     38.94 o 
   4  -4  10      245.21      262.79     36.01 o 
   5  -4  10       12.52       57.54     31.64 o 
   6  -4  10     1629.97     1563.16     41.40 o 
   7  -4  10      122.51      159.52     50.85 o 
  -8  -3  10       38.57       27.01     49.24 o 
  -7  -3  10      839.58      837.26     59.62 o 
  -6  -3  10      515.11      495.99     44.38 o 
  -5  -3  10     1069.45     1391.37    184.55 o 
  -4  -3  10       30.81       32.40     39.75 o 
  -3  -3  10      815.65      818.46     35.27 o 
  -2  -3  10       71.21      136.03     31.16 o 
  -1  -3  10     5363.80     4819.80    160.21 o 
   0  -3  10       44.33       17.12     20.75 o 
   1  -3  10     2927.87     2890.96     35.01 o 
   2  -3  10      140.51      130.57     11.27 o 
   3  -3  10     2989.92     2941.33     40.62 o 
   4  -3  10      105.57       59.21     32.37 o 
   5  -3  10      420.58      428.94     39.26 o 
   6  -3  10       86.45       52.39     32.42 o 
   7  -3  10     1063.89     1180.45     40.89 o 
  -8  -2  10      112.33      126.14     58.00 o 
  -7  -2  10        1.16      133.33     61.65 o 
  -6  -2  10     1428.81     1440.33     83.96 o 
  -5  -2  10       47.40       23.53     37.23 o 
  -4  -2  10      391.12      400.45     34.06 o 
  -3  -2  10      183.37      223.08     36.50 o 
  -2  -2  10     1329.72     1237.14     35.92 o 
  -1  -2  10     2503.47     2168.79     51.51 o 
   0  -2  10      236.64      252.34     34.07 o 
   1  -2  10     1355.78     1161.14     23.36 o 
   2  -2  10      927.09      742.19     19.45 o 
   3  -2  10       79.25       77.06     33.26 o 
   4  -2  10      670.37      628.47     32.37 o 
   5  -2  10        2.26       -4.60     33.52 o 
   6  -2  10      611.79      613.73     31.63 o 
   7  -2  10       48.95       24.57     33.59 o 
   8  -2  10      298.25      276.28     70.17 o 
  -8  -1  10        4.23       38.27     58.41 o 
  -7  -1  10        4.70        8.97     45.27 o 
  -6  -1  10     1445.11     1361.32     83.55 o 
  -5  -1  10     2870.63     3404.47     54.76 o 
  -4  -1  10      272.64      214.86     27.99 o 
  -3  -1  10       16.87        1.49     28.62 o 
  -2  -1  10       62.61     1404.55    208.88 o 
  -1  -1  10     2846.26     2536.06     56.38 o 
   0  -1  10       61.45       64.86     25.72 o 
   1  -1  10      230.78      182.83     24.25 o 
   2  -1  10       86.78      185.98     33.13 o 
   3  -1  10     4207.97     4361.93     39.21 o 
   4  -1  10        5.90        7.30     37.31 o 
   5  -1  10        3.80       -8.98     32.40 o 
   6  -1  10       13.06        6.69     30.61 o 
   7  -1  10      762.32      817.30     33.85 o 
   8  -1  10       15.63       -8.92     33.92 o 
  -8   0  10      195.43      172.20     54.84 o 
  -7   0  10       53.81       96.98     48.16 o 
  -6   0  10        7.52       22.47     41.44 o 
  -5   0  10        6.98       32.67     35.34 o 
  -4   0  10      720.74      788.22     35.85 o 
  -3   0  10       14.48       24.59     26.88 o 
  -2   0  10      907.44      806.04     37.79 o 
  -1   0  10      276.97      213.59     27.51 o 
   0   0  10     3602.44     4289.56    167.51 o 
   1   0  10       26.99        1.41     21.50 o 
   2   0  10      287.45      354.61     18.11 o 
   3   0  10      278.12      328.99     22.80 o 
   4   0  10     2203.24     1801.89     18.67 o 
   5   0  10        4.50       -3.19     30.11 o 
   6   0  10        6.65       27.50     35.51 o 
   7   0  10        0.90       20.06     27.51 o 
   8   0  10      171.60      198.37     31.62 o 
   9   0  10        6.17        5.68     71.38 o 
  -7   1  10      236.36      267.64     53.94 o 
  -6   1  10        1.85       20.08     40.87 o 
  -5   1  10      171.57      304.52     38.39 o 
  -4   1  10      121.55      110.96     30.99 o 
  -3   1  10      550.07      458.54     31.18 o 
  -2   1  10      698.82     1048.47     43.80 o 
  -1   1  10     5679.98     5352.88     49.04 o 
   0   1  10      124.86      160.34     24.95 o 
   1   1  10      439.80      276.67     21.71 o 
   2   1  10        7.04     2033.81    291.22 o 
   3   1  10     2287.37     2025.83     29.02 o 
   4   1  10       51.11       55.08     11.59 o 
   5   1  10      669.82      707.16     50.14 o 
   6   1  10        0.99       20.28     48.67 o 
   7   1  10      445.15      396.87     25.67 o 
   8   1  10      177.72      155.77     28.49 o 
   9   1  10      225.86      199.46     51.47 o 
  -7   2  10       70.41      114.61     91.66 o 
  -6   2  10       49.41       41.78     58.81 o 
  -5   2  10       12.57       50.29     47.86 o 
  -4   2  10     1615.14     1843.07    143.58 o 
  -3   2  10      443.63      499.42     31.06 o 
  -1   2  10      262.27      245.53     24.75 o 
   0   2  10     5585.04     7744.76    142.36 o 
   1   2  10      690.95      727.87     23.77 o 
   2   2  10      175.01      257.59     62.87 o 
   3   2  10        0.03      916.35    262.83 o 
   4   2  10     2324.81     2189.03     30.79 o 
   5   2  10       70.70       99.40     16.34 o 
   6   2  10        8.35       -0.87     20.16 o 
   7   2  10       33.47       48.65     21.77 o 
   8   2  10      902.59      903.52     55.57 o 
   9   2  10      145.68      161.43     62.06 o 
  -6   3  10        0.39       45.54     45.29 o 
  -5   3  10       13.94       41.93     39.35 o 
  -4   3  10        3.73       27.58     39.75 o 
  -3   3  10     1031.88     1078.94     33.46 o 
  -2   3  10       46.27      441.67     56.38 o 
  -1   3  10       74.49       78.01     22.06 o 
   0   3  10       32.39        6.45     21.24 o 
   1   3  10     8185.06     7589.39    311.50 o 
   2   3  10      289.01      871.22     35.69 o 
   3   3  10      560.46      641.98     41.37 o 
   4   3  10       25.34       19.39     13.41 o 
   5   3  10     1379.51     1468.02     78.69 o 
   6   3  10      189.54      205.86     25.00 o 
   7   3  10        1.46       -7.40     13.49 o 
   8   3  10       31.12       74.63     64.08 o 
   9   3  10      756.81      766.48     51.74 o 
  -6   4  10      168.24      167.24     44.72 o 
  -5   4  10       27.48       52.33     38.07 o 
  -4   4  10     1031.04      964.89     39.01 o 
  -3   4  10       35.60       17.07     26.28 o 
  -2   4  10     3020.82     2600.73     59.62 o 
  -1   4  10        4.96        5.08     20.55 o 
   0   4  10      771.65      974.14     24.16 o 
   1   4  10       15.70       12.75     11.63 o 
   2   4  10     5677.94     5144.56     61.65 o 
   3   4  10      675.96     1254.10     37.31 o 
   4   4  10      464.42      464.91     17.92 o 
   5   4  10      547.45      762.01     18.30 o 
   6   4  10     2679.27     2426.37     45.05 o 
   7   4  10       18.61      201.17     34.80 o 
   8   4  10      264.07      248.57     27.07 o 
   9   4  10       87.41       81.61     44.24 o 
  -5   5  10      152.92      175.90     39.89 o 
  -4   5  10        0.91       22.25     33.16 o 
  -3   5  10      747.26      701.40     31.92 o 
  -2   5  10      111.94       59.62     22.56 o 
  -1   5  10     2035.36     1541.01     77.47 o 
   0   5  10       38.36       25.00     13.67 o 
   1   5  10     1109.46     1013.70     52.32 o 
   2   5  10       10.93       18.66     17.85 o 
   3   5  10     1416.11     1268.70     38.94 o 
   4   5  10       46.59       25.83     18.81 o 
   5   5  10     1590.25     1899.39     18.10 o 
   6   5  10       81.48       68.04     23.20 o 
   7   5  10     1046.03     1141.36     30.97 o 
   8   5  10       20.00       33.44     27.46 o 
   9   5  10      191.91      203.03     42.87 o 
  -5   6  10       21.21       73.01     82.74 o 
  -4   6  10       20.19       26.82     34.85 o 
  -3   6  10        3.38       51.43     29.20 o 
  -2   6  10     1356.22     1248.64    113.16 o 
  -1   6  10      178.69      151.63     17.49 o 
   0   6  10       98.71      117.62     42.99 o 
   1   6  10      158.93      168.73     41.37 o 
   2   6  10     1686.07     1793.54     48.67 o 
   3   6  10      113.41       53.16     30.42 o 
   4   6  10      138.35      121.42     22.50 o 
   5   6  10        0.14       -0.98     17.48 o 
   6   6  10     1244.85     1210.69     33.61 o 
   7   6  10       58.70       65.35     27.27 o 
   8   6  10       65.60       53.22     29.26 o 
   9   6  10        8.74       -6.03     30.79 o 
  -4   7  10        0.38      103.83     78.69 o 
  -3   7  10      114.45      128.98     69.76 o 
  -2   7  10       51.31       81.93     63.27 o 
  -1   7  10      923.29      992.90     63.27 o 
   0   7  10       73.27       85.99     51.10 o 
   1   7  10       19.59       31.64     43.80 o 
   2   7  10      441.85      439.66     43.80 o 
   3   7  10     1301.56     1250.85     43.80 o 
   4   7  10        4.96       -7.18     16.10 o 
   5   7  10      247.27      277.90     22.87 o 
   6   7  10      155.84      132.75     30.11 o 
   7   7  10      603.89      565.51     36.95 o 
   8   7  10      114.50      126.75     30.14 o 
   9   7  10        3.03        7.84     33.55 o 
  -3   8  10      190.07      277.43     80.31 o 
  -2   8  10      101.79      167.10     69.76 o 
  -1   8  10        2.40       51.92     65.71 o 
   0   8  10       57.33       49.48     59.22 o 
   1   8  10       44.01       52.73     51.10 o 
   2   8  10      744.96      709.79     51.10 o 
   3   8  10        0.31       25.70     30.36 o 
   4   8  10      217.88      217.89     13.93 o 
   5   8  10        0.25        9.59     18.95 o 
   6   8  10      474.07      436.46     30.97 o 
   7   8  10      343.04      239.39     28.33 o 
   8   8  10      232.16      238.28     31.94 o 
   9   8  10        7.77       31.45     35.08 o 
  -2   9  10      276.23      475.36     84.36 o 
  -1   9  10      574.12      754.41     78.69 o 
   0   9  10        6.98       64.90     64.08 o 
   1   9  10      330.78      326.10     60.84 o 
   2   9  10        4.02      193.87     51.10 o 
   3   9  10     1208.68     1168.30     40.51 o 
   4   9  10       83.26       59.94     26.35 o 
   5   9  10      728.21      880.73     40.20 o 
   6   9  10        0.10        9.18     24.00 o 
   7   9  10      436.00      456.80     30.10 o 
   8   9  10      205.35      202.74     33.78 o 
   9   9  10      136.57      116.28     36.79 o 
  -1  10  10        0.75      129.79     77.87 o 
   0  10  10     1597.73     1980.92     86.80 o 
   1  10  10        0.34       78.69     64.08 o 
   2  10  10       50.99       30.43     42.43 o 
   3  10  10       59.46      234.76     40.87 o 
   4  10  10      744.42      844.78     32.03 o 
   5  10  10       28.95       28.77     29.91 o 
   6  10  10       35.72      -15.41     47.05 o 
   7  10  10        0.49       42.30     40.29 o 
   8  10  10      486.52      579.94     45.30 o 
   1  11  10      920.43     1022.65    149.66 o 
   2  11  10       59.02      377.14    126.55 o 
   3  11  10       33.93       70.62     45.04 o 
   4  11  10       83.91       91.21     40.34 o 
   5  11  10      833.89     1050.49     73.82 o 
   6  11  10       88.06       34.07     66.52 o 
   7  11  10       12.06       60.03     65.71 o 
  -4 -11  11      384.06      343.26     57.99 o 
  -3 -11  11       71.46       99.50     53.91 o 
  -2 -11  11       66.57       83.55     51.92 o 
  -6 -10  11        5.37        2.28     60.17 o 
  -5 -10  11       18.33       17.52     54.47 o 
  -4 -10  11      222.78      137.55     53.27 o 
  -3 -10  11      177.05      186.52     55.57 o 
  -2 -10  11        2.39      264.92     34.62 o 
  -1 -10  11      272.09      321.20     38.12 o 
   0 -10  11       19.39       42.66     46.66 o 
   1 -10  11      382.76      446.15     69.76 o 
  -7  -9  11       58.51       37.53     42.73 o 
  -6  -9  11       49.46       49.59     40.71 o 
  -5  -9  11       39.05      105.00     41.98 o 
  -4  -9  11      152.02      114.64     49.66 o 
  -3  -9  11      179.51      160.11     55.97 o 
  -2  -9  11      177.80      208.92     31.74 o 
  -1  -9  11      107.81      163.59     30.96 o 
   0  -9  11      345.07      414.24     32.45 o 
   1  -9  11       23.93       67.33     45.47 o 
   2  -9  11      183.92      147.64     71.38 o 
  -7  -8  11      511.61      532.96     46.27 o 
  -6  -8  11       23.95       17.45     38.21 o 
  -5  -8  11        7.62       26.36     36.32 o 
  -4  -8  11       17.61       35.73     35.11 o 
  -3  -8  11      445.43      407.67     61.65 o 
  -2  -8  11       49.30       54.22     29.04 o 
  -1  -8  11        3.97       21.43     18.02 o 
   0  -8  11        3.72       -0.16     22.98 o 
   1  -8  11     1068.22     1100.32     30.31 o 
   2  -8  11       16.65       74.63     64.08 o 
   3  -8  11        0.26       14.60     67.33 o 
  -8  -7  11       27.80       14.46     41.31 o 
  -7  -7  11       51.18       37.89     38.95 o 
  -6  -7  11      485.27      456.13     58.18 o 
  -5  -7  11       95.36      101.50     34.79 o 
  -4  -7  11      173.93      215.39     40.06 o 
  -3  -7  11        8.71        8.85     31.95 o 
  -2  -7  11      361.37      367.70     19.41 o 
  -1  -7  11       97.84       91.45     18.45 o 
   0  -7  11       63.49       39.69     19.32 o 
   1  -7  11        1.46        5.03     19.62 o 
   2  -7  11     1219.20     1130.09     37.50 o 
   3  -7  11       34.60      198.03     38.35 o 
   4  -7  11       73.10       42.93     49.61 o 
  -7  -6  11      155.06      150.72     40.17 o 
  -6  -6  11       65.43       51.51     35.72 o 
  -5  -6  11      143.41      146.49     32.94 o 
  -4  -6  11       41.52       51.10     34.70 o 
  -3  -6  11      787.11      695.49     48.64 o 
  -2  -6  11        1.93      114.04     23.31 o 
  -1  -6  11      289.81      294.12     18.25 o 
   0  -6  11       18.04       27.97     17.63 o 
   1  -6  11     2059.18     1936.92     28.80 o 
   2  -6  11       63.18       72.91     27.37 o 
   3  -6  11     1024.49      972.42     39.56 o 
   4  -6  11      306.70      269.38     41.70 o 
   5  -6  11      124.93      208.31     51.54 o 
  -8  -5  11       14.72       -4.48     42.62 o 
  -7  -5  11       18.51       72.91     49.89 o 
  -6  -5  11      443.59      327.23     44.07 o 
  -5  -5  11      208.03      223.71     53.54 o 
  -4  -5  11       37.26       38.67     38.46 o 
  -3  -5  11      112.29      223.57     38.57 o 
  -2  -5  11     3725.16     3746.16     61.01 o 
  -1  -5  11       96.37       88.32     20.69 o 
   0  -5  11        5.68        7.23     16.14 o 
   1  -5  11        0.74       -3.13     16.94 o 
   2  -5  11     2043.05     1721.16     35.18 o 
   3  -5  11        4.62       58.07     32.55 o 
   4  -5  11       98.26      132.19     39.75 o 
   5  -5  11      118.21       84.66     36.75 o 
   6  -5  11     1081.75     1003.62     54.98 o 
  -8  -4  11       75.51       86.16     51.62 o 
  -7  -4  11       73.08       20.71     47.89 o 
  -6  -4  11       19.88       32.08     44.73 o 
  -5  -4  11      589.95      733.03    136.28 o 
  -4  -4  11       51.69       47.56     45.02 o 
  -3  -4  11        4.08       -9.73     54.35 o 
  -2  -4  11        0.84      276.55     58.41 o 
  -1  -4  11     5069.03     4398.37     87.98 o 
   0  -4  11      311.25      322.65     17.05 o 
   1  -4  11      334.47      319.42     18.60 o 
   2  -4  11       33.76       73.99     13.84 o 
   3  -4  11     2673.15     2522.95     42.50 o 
   4  -4  11        5.01        3.16     35.11 o 
   5  -4  11       66.49       98.07     41.35 o 
   6  -4  11       96.41       97.68     36.08 o 
   7  -4  11     1184.52     1179.76     54.74 o 
  -8  -3  11      110.31      146.11     56.13 o 
  -7  -3  11      327.53      426.70     79.09 o 
  -6  -3  11      257.72      232.99     45.88 o 
  -5  -3  11      271.32      147.38     56.78 o 
  -4  -3  11     1629.42     1872.89    120.87 o 
  -3  -3  11        0.25       81.88     35.57 o 
  -2  -3  11     1834.37     1814.95     44.82 o 
  -1  -3  11     2164.28     1959.08    122.90 o 
   0  -3  11     3854.11     4955.79     40.69 o 
   1  -3  11        0.25       18.17     18.79 o 
   2  -3  11      533.49      445.92     10.65 o 
   3  -3  11       31.46      462.37     45.02 o 
   4  -3  11     1112.63     1235.12     39.71 o 
   5  -3  11       12.92       27.74     38.56 o 
   6  -3  11      176.89      190.89     35.04 o 
   7  -3  11       67.35       96.44     38.00 o 
  -8  -2  11      147.43       92.19     56.78 o 
  -7  -2  11        2.54       -8.92     71.38 o 
  -6  -2  11      128.18       76.81     43.85 o 
  -5  -2  11      382.13      459.41     43.74 o 
  -4  -2  11      573.18      565.47     70.98 o 
  -3  -2  11       61.60       73.18     31.30 o 
  -1  -2  11     2102.58     1738.97     40.15 o 
   0  -2  11        2.63      -12.72     29.61 o 
   1  -2  11     3061.59     2765.28     44.62 o 
   2  -2  11       89.20      291.57     13.66 o 
   3  -2  11     1993.82     1483.11     67.73 o 
   4  -2  11        0.47       -7.35     30.96 o 
   5  -2  11      682.73      821.33     41.30 o 
   6  -2  11       35.44       31.02     30.03 o 
   7  -2  11      351.25      325.34     35.22 o 
   8  -2  11       63.08       72.00     39.17 o 
  -8  -1  11      223.95      168.01     43.64 o 
  -7  -1  11       28.03       74.57     48.98 o 
  -6  -1  11       12.50       25.00     43.49 o 
  -5  -1  11       99.71      199.49     33.71 o 
  -4  -1  11     1455.16     1517.93     79.50 o 
  -3  -1  11       35.21      136.30     40.97 o 
  -2  -1  11      516.98      502.13     33.52 o 
  -1  -1  11       57.30      121.09     30.72 o 
   0  -1  11     3249.50     4071.39    268.91 o 
   1  -1  11      890.00      896.60     42.18 o 
   2  -1  11      400.31      420.56     22.67 o 
   3  -1  11      138.43      138.99    129.38 o 
   4  -1  11      704.47      689.10     32.98 o 
   5  -1  11       76.45       81.42     34.10 o 
   6  -1  11      197.93      188.05     39.29 o 
   7  -1  11        5.30       41.09     31.59 o 
   8  -1  11      631.41      585.74     37.58 o 
  -7   0  11      716.19      750.58     64.90 o 
  -6   0  11        8.06       -3.24     56.78 o 
  -5   0  11        2.05       16.44     38.46 o 
  -4   0  11       97.67       40.78     35.69 o 
  -3   0  11     1145.30      987.27     34.99 o 
  -1   0  11        3.04      -14.20     29.83 o 
   0   0  11        3.69       -5.21     27.13 o 
   1   0  11     3103.57     2562.28    127.76 o 
   2   0  11      449.72      619.49     22.02 o 
   3   0  11      100.88      242.42     31.64 o 
   4   0  11       64.19       43.55      6.94 o 
   5   0  11     2225.98     2836.56     45.88 o 
   6   0  11      215.88      179.09     38.69 o 
   7   0  11        2.47        0.82     42.43 o 
   8   0  11       14.35       13.70     32.16 o 
  -7   1  11       13.96       42.20     50.47 o 
  -6   1  11      702.56      704.35     72.60 o 
  -5   1  11       93.86      117.28     39.04 o 
  -4   1  11      494.78      524.84     37.03 o 
  -3   1  11      548.81      460.16     45.43 o 
  -2   1  11      607.60      701.18     30.01 o 
  -1   1  11       89.85       69.39     28.39 o 
   0   1  11     1949.33     2882.61     74.22 o 
   1   1  11      516.33      477.74     24.91 o 
   2   1  11     4484.12     3722.06    122.49 o 
   3   1  11       84.97      499.30    112.76 o 
   4   1  11     2669.62     2590.43     20.54 o 
   5   1  11      132.91      201.07     34.06 o 
   6   1  11     1273.67     1268.27     42.45 o 
   7   1  11       31.59       76.46     25.81 o 
   8   1  11      473.68      437.10     48.18 o 
   9   1  11       32.90       76.25     77.06 o 
  -7   2  11       73.92       94.57     53.38 o 
  -6   2  11      101.53       77.95     58.41 o 
  -5   2  11        4.26       74.63     51.92 o 
  -4   2  11      195.41      119.74     35.26 o 
  -3   2  11     5400.37     5235.68     54.37 o 
  -2   2  11      223.56      327.60     26.16 o 
  -1   2  11     1411.09     1202.56     62.06 o 
   0   2  11       92.69       96.31     24.64 o 
   1   2  11     7329.53     6321.22    500.91 o 
   2   2  11       69.78      238.77     46.64 o 
   3   2  11      986.37     1087.77     28.84 o 
   4   2  11      125.93      119.30     14.08 o 
   5   2  11     2822.80     2882.30     62.87 o 
   6   2  11      187.00      156.80     19.94 o 
   7   2  11      245.94      251.40     22.84 o 
   8   2  11       39.11      135.20    136.28 o 
   9   2  11       66.37       77.55     49.64 o 
  -6   3  11      860.91      862.75     52.73 o 
  -5   3  11       86.83       49.68     45.43 o 
  -4   3  11       24.37      102.57     35.56 o 
  -3   3  11      560.87      489.27     31.93 o 
  -2   3  11     3932.78     3669.57    136.28 o 
  -1   3  11       52.60        7.24     24.43 o 
   0   3  11       25.37       13.25     23.53 o 
   1   3  11      387.22      329.49     21.46 o 
   2   3  11     1462.53     1512.62     27.08 o 
   3   3  11       44.65       25.00     23.53 o 
   4   3  11       13.71       19.51     15.52 o 
   5   3  11       61.87       51.38     14.57 o 
   6   3  11     1603.68     1548.73     26.84 o 
   7   3  11      126.74      112.73     17.69 o 
   8   3  11      124.34       63.87     42.25 o 
   9   3  11       19.61       -5.20     46.39 o 
  -6   4  11       51.63       31.12     48.26 o 
  -5   4  11      304.10      390.74     43.22 o 
  -4   4  11       52.59       24.45     34.15 o 
  -3   4  11       10.11       -5.98     28.48 o 
  -2   4  11      496.70      642.37     56.78 o 
  -1   4  11     1183.26      956.81     29.56 o 
   0   4  11        2.92      -15.78     20.75 o 
   1   4  11      490.20      540.90     29.61 o 
   2   4  11        1.09      -13.79     32.45 o 
   3   4  11     2631.70     2236.45     46.24 o 
   4   4  11      202.16      205.17     18.72 o 
   5   4  11      942.70      966.12     39.22 o 
   6   4  11       91.33       88.96     22.44 o 
   7   4  11     2351.98     2308.80     54.34 o 
   8   4  11       26.57       62.52     27.00 o 
   9   4  11        8.04       31.28     42.06 o 
  -5   5  11        0.62       42.99     51.92 o 
  -4   5  11      590.48      643.67     38.92 o 
  -3   5  11      296.43      233.19     31.30 o 
  -2   5  11      956.85      831.08     27.90 o 
  -1   5  11      590.98      487.97     47.05 o 
   0   5  11     2906.84     3473.95     30.97 o 
   1   5  11       16.47        0.90     15.82 o 
   2   5  11     1740.16     1765.37    147.64 o 
   3   5  11      109.94       85.17     33.26 o 
   4   5  11     2788.01     2398.58     42.47 o 
   5   5  11        0.23        0.16     18.31 o 
   6   5  11      169.87      170.02     35.68 o 
   7   5  11     1138.78     1075.44     31.14 o 
   8   5  11      729.51      759.69     31.59 o 
   9   5  11       26.13       25.72     41.88 o 
  -4   6  11        0.08        8.11     76.25 o 
  -3   6  11       35.88       21.63     30.47 o 
  -2   6  11       18.99      284.53     23.28 o 
  -1   6  11      301.26      243.66     42.59 o 
   0   6  11       43.05       13.79     47.05 o 
   1   6  11      757.89      676.53     47.86 o 
   2   6  11      300.84     1104.84     49.48 o 
   3   6  11     1230.20     1154.84     32.85 o 
   4   6  11      433.71      382.66     22.86 o 
   5   6  11      147.15      154.32     20.43 o 
   6   6  11        2.17       16.22     44.62 o 
   7   6  11      267.45      270.40     32.94 o 
   8   6  11        4.94        0.13     36.46 o 
   9   6  11        2.99        0.72     31.82 o 
  -4   7  11      209.35      344.76     84.36 o 
  -3   7  11        0.11       17.85     69.76 o 
  -2   7  11       76.87       85.99     64.90 o 
  -1   7  11        6.53        5.68     56.78 o 
   0   7  11     4107.55     4775.47     82.74 o 
   1   7  11       31.46       40.56     48.67 o 
   2   7  11        4.36       25.15     42.18 o 
   3   7  11        0.24       39.75     40.56 o 
   4   7  11     1015.13     1006.91     21.69 o 
   5   7  11      210.12      206.13     24.45 o 
   6   7  11       12.05       15.41     46.24 o 
   7   7  11        1.59       10.89     34.42 o 
   8   7  11      239.39      302.90     58.00 o 
   9   7  11        0.95       30.35     34.05 o 
  -3   8  11      498.62      530.52     82.74 o 
  -2   8  11        8.56       64.08     70.57 o 
  -1   8  11      298.11      333.40     70.57 o 
   0   8  11        0.11       25.96     57.59 o 
   1   8  11      403.61      442.10     53.54 o 
   2   8  11      276.56      635.97     52.73 o 
   3   8  11      245.98      223.08     44.62 o 
   4   8  11        0.56      -16.48     26.13 o 
   5   8  11      775.78      951.53     27.16 o 
   6   8  11        0.49       26.27     24.65 o 
   7   8  11       86.05      101.20     29.18 o 
   8   8  11       82.89       87.66     31.24 o 
   9   8  11      170.70      207.87     36.20 o 
  -2   9  11      246.88      300.14     81.12 o 
  -1   9  11       69.87       92.48     77.06 o 
   0   9  11      719.84      837.15     74.63 o 
   1   9  11       20.86       40.56     58.41 o 
   2   9  11      283.90      305.82     54.35 o 
   3   9  11       59.16      266.72     38.20 o 
   4   9  11      911.26      905.88     42.02 o 
   5   9  11       10.21      -16.25     27.17 o 
   6   9  11       73.86      101.92     54.35 o 
   7   9  11        1.05        2.23     29.47 o 
   8   9  11      349.81      361.76     34.60 o 
   0  10  11        8.74       72.20     74.63 o 
   1  10  11      568.96      677.34     70.57 o 
   2  10  11        5.17      124.92     62.46 o 
   3  10  11       40.37       36.47     40.42 o 
   4  10  11        0.79       10.87     37.42 o 
   5  10  11      942.07     1127.47     34.24 o 
   6  10  11       43.84       32.18     38.39 o 
   7  10  11        5.84       -3.89     40.36 o 
   8  10  11       19.93      103.56     45.47 o 
   1  11  11       58.57       38.94     77.87 o 
   2  11  11      398.08      438.38     52.73 o 
   3  11  11        6.40       59.10     45.50 o 
   4  11  11      101.07       64.24     33.18 o 
   5  11  11        6.24       38.28     41.47 o 
   6  11  11      513.09      517.90     42.49 o 
  -4 -10  12      187.39       79.08     54.77 o 
  -3 -10  12       46.39       10.72     49.35 o 
  -2 -10  12      284.07      265.48     36.22 o 
  -1 -10  12        3.54       28.63     34.67 o 
   0 -10  12      226.42      202.40     49.27 o 
  -6  -9  12       77.94       40.95     44.05 o 
  -5  -9  12       22.33       72.19     42.49 o 
  -4  -9  12       51.28       46.24     60.84 o 
  -3  -9  12      612.39      495.03     51.76 o 
  -2  -9  12       80.54       24.01     32.31 o 
  -1  -9  12      798.59      695.23     35.08 o 
   0  -9  12       61.54       55.02     31.69 o 
   1  -9  12      728.91      668.60     50.58 o 
  -7  -8  12       13.18      114.12     41.89 o 
  -6  -8  12      527.83      569.85     43.75 o 
  -5  -8  12        1.17       29.49     43.65 o 
  -4  -8  12       22.91       63.82     37.98 o 
  -3  -8  12       43.67      107.03     48.77 o 
  -2  -8  12      838.05      863.25     34.44 o 
  -1  -8  12       41.76       48.32     28.86 o 
   0  -8  12       12.65       56.35     21.59 o 
   1  -8  12      260.87      190.04     29.43 o 
   2  -8  12      977.93      885.24     39.89 o 
  -7  -7  12        4.12       19.55     41.93 o 
  -6  -7  12      222.50      201.47     39.69 o 
  -5  -7  12      190.05      368.79     56.91 o 
  -4  -7  12        1.57       55.37     48.67 o 
  -3  -7  12     1028.76      811.86     66.69 o 
  -2  -7  12       57.67       99.41     23.72 o 
  -1  -7  12     1463.18     1410.28     38.05 o 
   0  -7  12       62.13       72.80     20.60 o 
   1  -7  12      166.00       99.14     20.97 o 
   2  -7  12        7.54       37.26     38.53 o 
   3  -7  12      442.47      475.06     41.11 o 
   4  -7  12       55.35       54.62     51.01 o 
  -8  -6  12        2.50        0.11     52.16 o 
  -7  -6  12       17.97       80.06     41.81 o 
  -6  -6  12      366.84      387.57     40.32 o 
  -5  -6  12      111.26       62.54     36.12 o 
  -4  -6  12      902.30      949.44     38.88 o 
  -3  -6  12       53.96      213.78     43.80 o 
  -2  -6  12     2359.49     2199.67     49.86 o 
  -1  -6  12      108.01       63.96     18.56 o 
   0  -6  12     1747.53     2141.95     39.57 o 
   1  -6  12        8.20       28.69     21.08 o 
   2  -6  12       92.56      121.55     18.27 o 
   3  -6  12        4.44       61.59     37.03 o 
   4  -6  12      766.37      776.27     47.53 o 
   5  -6  12      159.99      218.12     40.55 o 
  -8  -5  12      121.33       26.16     44.53 o 
  -7  -5  12       99.86       30.15     50.70 o 
  -6  -5  12       11.87      120.06     67.33 o 
  -5  -5  12     1059.36     1385.24    133.03 o 
  -4  -5  12        7.25        9.24     41.92 o 
  -3  -5  12      666.69      723.60     44.01 o 
  -2  -5  12     1192.53     2328.52    208.88 o 
  -1  -5  12      145.90      140.28     23.23 o 
   0  -5  12       18.85       24.45     17.48 o 
   1  -5  12      203.75      228.73     21.54 o 
   2  -5  12      239.57      312.37     23.18 o 
   3  -5  12      217.90      242.06     40.56 o 
   4  -5  12       68.33       40.29     40.13 o 
   5  -5  12        4.78        6.83     45.96 o 
   6  -5  12       44.05       72.07     42.01 o 
  -8  -4  12       90.00       38.27     56.81 o 
  -7  -4  12        0.87      166.29     73.82 o 
  -6  -4  12        0.04       12.17     62.46 o 
  -5  -4  12       98.69      122.89     45.43 o 
  -4  -4  12     1200.67     1451.81     49.78 o 
  -3  -4  12       26.25      101.89     42.25 o 
  -2  -4  12       29.16        8.38     37.06 o 
  -1  -4  12      108.33       90.57     27.10 o 
   0  -4  12     5575.86     6540.86     79.90 o 
   1  -4  12       40.89       26.59     16.38 o 
   2  -4  12      424.39      393.53     13.31 o 
   3  -4  12       55.13      107.45     33.26 o 
   4  -4  12     1716.50     1784.83     47.44 o 
   5  -4  12       58.72       46.50     41.50 o 
   6  -4  12        3.29       59.33     46.95 o 
  -8  -3  12        1.24      -29.20     84.36 o 
  -7  -3  12      681.22      750.70     55.35 o 
  -6  -3  12       89.41       52.73     72.20 o 
  -5  -3  12        8.25      -21.09     60.03 o 
  -4  -3  12       57.67      146.46     38.71 o 
  -3  -3  12     2040.10     1945.22     48.59 o 
  -2  -3  12      130.69      997.26    165.48 o 
  -1  -3  12       20.16       22.30     35.86 o 
   0  -3  12       36.06       37.28     25.76 o 
   1  -3  12     3008.89     2811.54     44.49 o 
   2  -3  12     1172.27     1684.47     28.19 o 
   3  -3  12      287.55      229.42     38.13 o 
   4  -3  12      456.99      448.52     37.41 o 
   5  -3  12     2816.85     2979.06     53.77 o 
   6  -3  12        1.71       22.18     39.56 o 
   7  -3  12       19.52       21.57     37.99 o 
  -8  -2  12      146.01      144.75     65.71 o 
  -6  -2  12      579.78      619.80     51.05 o 
  -5  -2  12      390.62      355.02     61.65 o 
  -4  -2  12      669.31      675.77     42.59 o 
  -3  -2  12      389.15      304.93     37.57 o 
  -2  -2  12      846.64      747.60     39.34 o 
  -1  -2  12      101.20       21.18     34.87 o 
   0  -2  12     3108.52     3907.63     83.96 o 
   1  -2  12      118.01      138.29     23.84 o 
   2  -2  12      930.25      899.74     15.09 o 
   3  -2  12       37.11      500.44     92.48 o 
   4  -2  12     1181.77     1185.07     39.57 o 
   5  -2  12      257.25      267.67     39.58 o 
   6  -2  12      399.91      463.07     44.89 o 
   7  -2  12      108.57      125.80     35.39 o 
  -7  -1  12      563.87      598.03     55.91 o 
  -6  -1  12       38.68       72.20     62.46 o 
  -5  -1  12      113.10       98.08     45.02 o 
  -4  -1  12       11.80       -4.87     58.41 o 
  -3  -1  12     2846.54     2966.09     50.23 o 
  -2  -1  12      866.44      917.55     39.29 o 
  -1  -1  12      477.64      446.46     34.76 o 
   0  -1  12       21.75       38.58     30.40 o 
   1  -1  12     1923.14     1842.30     99.37 o 
   2  -1  12       59.76      299.73     29.73 o 
   3  -1  12      326.45      359.90     26.89 o 
   4  -1  12        2.18       10.55     44.62 o 
   5  -1  12     1348.86     1586.85     43.01 o 
   6  -1  12        0.80      -11.36     56.78 o 
   7  -1  12       67.68       78.54     32.46 o 
   8  -1  12        0.89       13.96     36.87 o 
  -7   0  12       93.23       71.55     52.94 o 
  -6   0  12      727.43      735.05    101.40 o 
  -5   0  12       77.47       20.99     40.42 o 
  -4   0  12      150.39       77.39     35.68 o 
  -3   0  12       18.58       71.54     49.89 o 
  -2   0  12     3011.91     2866.57     47.26 o 
  -1   0  12      129.74       75.98     31.26 o 
   0   0  12        0.68        1.65     28.35 o 
   1   0  12       25.53       23.60     26.06 o 
   2   0  12     3733.36     3506.34     41.51 o 
   3   0  12       28.73      192.44     42.99 o 
   4   0  12        9.44       13.02      7.92 o 
   5   0  12      135.44       86.51     34.13 o 
   6   0  12      921.07      886.84     54.35 o 
   7   0  12       28.81       56.97     29.96 o 
   8   0  12       15.92       21.91     36.60 o 
  -7   1  12       15.77       -9.43     52.54 o 
  -6   1  12       10.73       19.92     48.11 o 
  -5   1  12      474.91      457.81     45.58 o 
  -4   1  12      639.71      580.27     39.27 o 
  -3   1  12      922.24      866.35     35.86 o 
  -2   1  12      378.44      322.16     31.88 o 
  -1   1  12     1503.95     1176.28     30.43 o 
   0   1  12        0.00       -6.93     28.39 o 
   1   1  12      139.10      107.14     25.16 o 
   2   1  12      141.07      183.71     24.37 o 
   3   1  12      988.10      849.25     28.65 o 
   4   1  12       48.89       50.83     13.69 o 
   5   1  12      301.85      262.16     21.90 o 
   6   1  12        0.93       19.47     52.73 o 
   7   1  12      324.75      366.72     27.96 o 
   8   1  12       55.65       29.84     47.26 o 
   9   1  12        6.42       63.27     78.69 o 
  -6   2  12      238.25      312.25     49.89 o 
  -5   2  12      160.99      136.63     42.46 o 
  -4   2  12      776.40      734.67    102.62 o 
  -3   2  12      316.84      308.85     68.95 o 
  -2   2  12     2064.33     1933.41     38.94 o 
  -1   2  12        2.39      -12.98     36.50 o 
   0   2  12      312.78      318.54     26.89 o 
   1   2  12       22.46       21.29     22.41 o 
   2   2  12     1565.55     1326.77     32.04 o 
   3   2  12      567.34      398.17     23.99 o 
   4   2  12      824.45      796.30     17.92 o 
   5   2  12        3.00       40.18     16.50 o 
   6   2  12     1047.63     1003.91     38.93 o 
   7   2  12        7.82        4.08     23.33 o 
   8   2  12      401.33      329.66     45.62 o 
   9   2  12       13.55       29.40     51.79 o 
  -6   3  12      177.43      159.32     52.91 o 
  -5   3  12     1091.71     1247.34     51.80 o 
  -4   3  12       87.80       64.42     36.16 o 
  -3   3  12       46.59       -4.57     32.31 o 
  -2   3  12      246.80      746.05     35.29 o 
  -1   3  12     3201.19     2985.78    215.78 o 
   0   3  12        9.99       -4.68     25.65 o 
   1   3  12      160.39      133.14     30.42 o 
   2   3  12      620.04      751.61     25.53 o 
   3   3  12     1202.23      990.46     39.75 o 
   4   3  12      167.23      108.40     17.59 o 
   5   3  12       10.87       15.98     15.78 o 
   6   3  12        0.66       -0.20     21.06 o 
   7   3  12      263.57      271.39     17.37 o 
   8   3  12       63.84       59.94     43.99 o 
   9   3  12       24.97       24.49     48.97 o 
  -5   4  12       61.95       40.56     54.35 o 
  -4   4  12      614.55      782.18     88.83 o 
  -3   4  12      227.43      179.60     31.62 o 
  -2   4  12        1.87        1.08     26.54 o 
  -1   4  12       13.21      -32.45     32.45 o 
   0   4  12     2014.78     2773.53     36.91 o 
   1   4  12      224.46      175.44     20.24 o 
   2   4  12      534.16      446.97     38.94 o 
   3   4  12       79.40       87.61     36.50 o 
   4   4  12      635.35      602.72     34.99 o 
   5   4  12      224.06      208.06     17.67 o 
   6   4  12       26.86       -7.49     23.09 o 
   7   4  12       28.84       69.58     25.92 o 
   8   4  12      555.56      492.84     29.66 o 
   9   4  12        1.53       57.22     47.35 o 
  -5   5  12       75.06       51.73     45.56 o 
  -4   5  12       19.06        3.23     37.67 o 
  -3   5  12      557.96      408.84     33.27 o 
  -1   5  12      171.42      167.12     26.08 o 
   0   5  12        8.59        8.70     25.96 o 
   1   5  12      635.68      478.66     15.50 o 
   3   5  12     2339.36     2191.02     50.29 o 
   4   5  12        0.95        4.06     34.07 o 
   5   5  12     2986.64     4163.85     45.83 o 
   6   5  12     1336.15     1257.02     35.26 o 
   7   5  12      115.48      139.29     28.09 o 
   8   5  12      109.65       82.34     29.82 o 
   9   5  12      292.97      312.61     47.32 o 
  -4   6  12      246.14      296.08     81.12 o 
  -3   6  12        6.74        0.00     71.38 o 
  -2   6  12      233.56      172.78     64.08 o 
  -1   6  12      161.93      106.25     21.09 o 
   0   6  12     2424.47     2669.66    350.03 o 
   1   6  12      277.12      228.76     46.24 o 
   2   6  12     1098.40      917.86    120.46 o 
   3   6  12        0.99       56.78     41.37 o 
   4   6  12     1758.63     1677.02     29.99 o 
   5   6  12      464.79      610.89     24.23 o 
   6   6  12      436.58      496.34     39.34 o 
   7   6  12       56.10       49.98     32.92 o 
   8   6  12      634.49      688.04     41.11 o 
   9   6  12      236.24      208.12     47.33 o 
  -3   7  12      635.94      597.85     81.12 o 
  -2   7  12       17.09      109.51     69.76 o 
  -1   7  12       92.18       94.91     64.08 o 
   0   7  12        3.51       17.85     56.78 o 
   1   7  12      325.41      342.32     54.35 o 
   2   7  12        0.18      255.52     51.10 o 
   4   7  12       25.10       -0.43     24.71 o 
   5   7  12      884.36     1046.97     28.56 o 
   6   7  12        1.68        9.54     33.78 o 
   7   7  12        7.23        0.14     35.92 o 
   8   7  12       25.76       44.86     39.28 o 
   9   7  12      133.12      182.45     43.24 o 
  -2   8  12      106.27      145.20     73.82 o 
  -1   8  12       73.66        8.92     71.38 o 
   0   8  12      163.84      160.62     61.65 o 
   1   8  12      338.27      306.63     61.65 o 
   2   8  12      905.18      820.11     55.16 o 
   3   8  12       76.90       78.69     48.67 o 
   4   8  12      534.80      462.25     40.99 o 
   5   8  12       12.69        6.33     18.83 o 
   6   8  12      534.88      541.66     31.69 o 
   7   8  12       40.77       51.92     28.85 o 
   8   8  12       27.29       42.17     41.37 o 
   9   8  12        7.14       36.01     35.93 o 
  -1   9  12      117.90      217.40     79.50 o 
   0   9  12       31.01       17.03     69.76 o 
   1   9  12      324.16      360.17     68.14 o 
   2   9  12       21.58       38.94     59.22 o 
   3   9  12      415.77      350.35     40.51 o 
   4   9  12       78.47       39.87     30.63 o 
   5   9  12        8.77       10.81     28.28 o 
   6   9  12       41.15       48.31     45.02 o 
   7   9  12       87.46       92.36     40.68 o 
   8   9  12       38.40       58.50     33.03 o 
   0  10  12       39.80       73.01     77.87 o 
   1  10  12        4.59       47.05     68.95 o 
   2  10  12      315.54      253.09     65.71 o 
   3  10  12        5.63      -18.66     56.78 o 
   4  10  12      105.15       72.68     33.20 o 
   5  10  12        0.20       46.98     41.11 o 
   6  10  12      281.45      346.67     42.59 o 
   7  10  12       82.81       31.53     42.73 o 
   2  11  12      111.36      168.23     52.69 o 
   3  11  12      491.79      496.19     49.17 o 
   4  11  12       28.71       44.62     55.97 o 
   5  11  12        1.23       -3.24     55.16 o 
   6  11  12        1.78       42.84     42.49 o 
  -4 -10  13       78.42       26.52     58.33 o 
  -3 -10  13      168.92       87.23     53.12 o 
  -2 -10  13       68.89       75.89     37.70 o 
  -1 -10  13      407.23      458.81     38.62 o 
  -6  -9  13      144.39      143.88     47.07 o 
  -5  -9  13       45.96       80.72     55.97 o 
  -4  -9  13       40.42       35.11     55.51 o 
  -3  -9  13       13.39      291.10    187.38 o 
  -2  -9  13      513.86      427.79     46.01 o 
  -1  -9  13       28.39       70.90     34.09 o 
   0  -9  13       54.58      106.24     33.86 o 
   1  -9  13        3.58       77.87     77.06 o 
  -6  -8  13        8.08       68.81     51.72 o 
  -5  -8  13      606.07      723.54     50.10 o 
  -4  -8  13        6.87       32.43     40.76 o 
  -3  -8  13      266.41      241.64     39.01 o 
  -2  -8  13       22.35      186.24     42.75 o 
  -1  -8  13      571.36      593.63     34.03 o 
   0  -8  13       57.61       86.08     30.43 o 
   1  -8  13      439.87      399.77     46.97 o 
   2  -8  13       26.33       40.33     37.97 o 
   3  -8  13      448.05      537.82     76.25 o 
  -7  -7  13       88.73       88.46     46.00 o 
  -6  -7  13        2.27        6.19     52.62 o 
  -5  -7  13        0.92       40.56     63.27 o 
  -4  -7  13      535.63      569.76     40.68 o 
  -3  -7  13       54.43       90.08     36.60 o 
  -2  -7  13       59.58       21.84     24.29 o 
  -1  -7  13        9.26        9.84     21.88 o 
   0  -7  13      613.19      867.52     24.87 o 
   1  -7  13       11.09        9.96     23.96 o 
   2  -7  13       20.45       40.09     37.05 o 
   3  -7  13       69.70      102.33     40.88 o 
   4  -7  13      549.02      530.78     49.89 o 
  -7  -6  13      185.19      163.91     44.74 o 
  -6  -6  13       51.90       43.75     42.15 o 
  -5  -6  13      470.23      603.70     42.49 o 
  -4  -6  13      228.41      213.70     42.53 o 
  -3  -6  13       49.05       73.75     34.57 o 
  -2  -6  13        0.20      289.58     58.81 o 
  -1  -6  13      657.23      521.28     23.25 o 
   0  -6  13      197.89      296.44     21.91 o 
   1  -6  13     1155.52     1205.91     33.14 o 
   2  -6  13      143.17      326.91     31.55 o 
   3  -6  13      150.06      143.20     38.79 o 
   4  -6  13       81.37       66.81     43.85 o 
   5  -6  13      520.42      718.08     43.69 o 
  -7  -5  13      263.03      338.31    104.24 o 
  -6  -5  13      134.64      178.87    107.48 o 
  -5  -5  13       63.16       24.34     51.92 o 
  -4  -5  13      633.75      583.38     49.42 o 
  -3  -5  13      629.79      666.10     47.56 o 
  -2  -5  13     1767.84     1790.92     53.54 o 
  -1  -5  13     1061.92      918.40     28.18 o 
   0  -5  13      244.00      269.04     20.17 o 
   1  -5  13        4.81       20.27     19.77 o 
   2  -5  13      322.50      327.69     18.20 o 
   3  -5  13       24.33       77.19     36.25 o 
   4  -5  13      263.93      212.96     41.71 o 
   5  -5  13      146.05       45.17     47.46 o 
  -7  -4  13      373.73      287.30     75.44 o 
  -6  -4  13        1.20       82.60     47.89 o 
  -5  -4  13        8.74        7.47     45.02 o 
  -4  -4  13      118.48       -9.35     44.45 o 
  -3  -4  13     1300.34     1220.91     52.39 o 
  -2  -4  13        4.20      292.91    105.45 o 
  -1  -4  13      176.93      179.89     40.82 o 
   0  -4  13        0.30        4.55     28.26 o 
   1  -4  13      137.93      153.32     18.38 o 
   3  -4  13       62.60       18.06     35.68 o 
   4  -4  13       92.60       48.71     39.47 o 
   5  -4  13     1247.60     1557.63     51.01 o 
   6  -4  13       33.31       42.48     38.49 o 
  -7  -3  13      297.74      202.14     83.55 o 
  -6  -3  13      238.24      213.06     49.55 o 
  -5  -3  13       56.23       94.68     42.84 o 
  -4  -3  13      158.68      177.14     42.13 o 
  -3  -3  13      390.15      383.61     42.66 o 
  -2  -3  13     1640.91     1506.14     60.43 o 
  -1  -3  13      391.40      391.85     51.10 o 
   0  -3  13      480.71      695.62     30.51 o 
   1  -3  13      103.67       93.55     22.40 o 
   2  -3  13     3510.85     3551.51     22.84 o 
   3  -3  13      448.35      528.32     36.08 o 
   4  -3  13      379.66      298.40     38.56 o 
   5  -3  13        4.03       29.20     55.16 o 
   6  -3  13      810.56      973.73     53.00 o 
   7  -3  13        2.04        3.58     45.77 o 
  -7  -2  13       62.62       23.52     56.79 o 
  -6  -2  13        3.87       17.85     71.38 o 
  -5  -2  13      130.22      144.57     46.16 o 
  -4  -2  13      561.48      615.87     43.54 o 
  -3  -2  13     1235.26     1132.31     46.15 o 
  -2  -2  13        1.07        6.21     37.65 o 
  -1  -2  13     2408.37     2127.33     77.87 o 
   0  -2  13      200.43      214.03     51.92 o 
   1  -2  13     1316.87     1129.87     33.11 o 
   2  -2  13       20.77       14.75     21.66 o 
   3  -2  13     1752.15     1710.52     31.10 o 
   4  -2  13        1.26       30.83     49.48 o 
   5  -2  13      300.82      216.21     42.73 o 
   6  -2  13        0.58       47.86     62.46 o 
   7  -2  13      344.93      345.96     37.85 o 
  -7  -1  13       14.36       80.56     54.78 o 
  -6  -1  13      392.33      402.98     51.14 o 
  -5  -1  13       97.73       65.75     44.12 o 
  -4  -1  13      388.52      452.89     54.76 o 
  -3  -1  13      248.97      296.99     49.08 o 
  -2  -1  13      555.20      589.32     40.99 o 
  -1  -1  13      108.39      117.22     34.29 o 
   0  -1  13       70.80       64.46     72.20 o 
   1  -1  13     1092.06      922.44     86.39 o 
   2  -1  13     2561.68     2425.23     49.57 o 
   3  -1  13        2.28        1.82     24.24 o 
   4  -1  13      435.11      361.31     25.96 o 
   5  -1  13       58.23       18.14     37.23 o 
   6  -1  13      553.29      533.97     45.31 o 
   7  -1  13       73.19       97.28     33.64 o 
   8  -1  13      185.67      221.61     37.81 o 
  -7   0  13        6.55       15.41     77.87 o 
  -6   0  13       22.85       -3.24     65.71 o 
  -5   0  13      356.18      444.28     64.08 o 
  -4   0  13       89.18       60.36     31.11 o 
  -3   0  13        0.29       39.75     43.80 o 
  -2   0  13       15.36      308.92     37.16 o 
  -1   0  13     1304.65     1299.70     41.01 o 
   0   0  13        0.27        1.44     30.91 o 
   1   0  13      208.13      162.30     37.72 o 
   2   0  13      122.55      214.37     28.09 o 
   3   0  13     1798.47     1593.18     29.71 o 
   4   0  13        1.69       14.89     10.23 o 
   5   0  13       76.25      117.82     47.05 o 
   6   0  13       49.61       36.50     60.84 o 
   7   0  13      615.65      623.64     33.62 o 
   8   0  13       49.78       50.23     33.96 o 
  -6   1  13        2.42       -0.81     74.63 o 
  -5   1  13        6.67       38.13     66.52 o 
  -4   1  13      667.10      670.91     42.29 o 
  -3   1  13       28.65       55.64     38.53 o 
  -2   1  13       58.01       60.44     32.10 o 
  -1   1  13       36.26       26.74     31.98 o 
   0   1  13     2237.89     2889.04     54.76 o 
   1   1  13      420.45      391.63     32.45 o 
   2   1  13      360.27      482.58     38.94 o 
   3   1  13      232.41      188.04     24.11 o 
   4   1  13     2403.95     2480.03     23.44 o 
   5   1  13       55.21       85.08     18.95 o 
   6   1  13       18.48       31.49     46.64 o 
   7   1  13      306.10      238.81    102.21 o 
   8   1  13      568.81      531.94     52.11 o 
  -6   2  13       10.91      -15.31     51.62 o 
  -5   2  13      525.44      588.09     48.31 o 
  -4   2  13       12.20       10.55     62.46 o 
  -3   2  13      400.78      444.11     92.07 o 
  -2   2  13       14.03      379.97     34.69 o 
  -1   2  13      225.39      166.46     31.16 o 
   0   2  13        9.84      -18.40     28.86 o 
   1   2  13      867.60      755.44     49.08 o 
   2   2  13      176.60      681.55     81.12 o 
   3   2  13     1650.29     1311.92     36.95 o 
   4   2  13      164.36      165.43     17.25 o 
   5   2  13     1238.12     1469.57     52.10 o 
   6   2  13       23.41       22.34     22.09 o 
   7   2  13      241.86      236.85     70.98 o 
   8   2  13        2.95       39.35     53.94 o 
   9   2  13       67.05       63.82     51.14 o 
  -6   3  13       90.33       81.36     53.20 o 
  -5   3  13      149.18       67.93     46.96 o 
  -4   3  13      382.66      331.22     39.15 o 
  -3   3  13      223.71      304.30     45.43 o 
  -2   3  13       56.65       74.84     30.76 o 
  -1   3  13       77.61       92.53     30.90 o 
   0   3  13     2612.18     3323.65     43.46 o 
   1   3  13      170.63      103.04     20.87 o 
   2   3  13       31.77       75.83     23.58 o 
   3   3  13       99.89      184.95     37.31 o 
   4   3  13     1813.10     1703.69     43.17 o 
   5   3  13       32.80       36.49     17.68 o 
   6   3  13        2.34        0.56     23.79 o 
   7   3  13       75.36       64.38     24.21 o 
   8   3  13      436.46      448.86     46.74 o 
   9   3  13        1.54       66.99     48.26 o 
  -5   4  13        1.25      -17.63     46.67 o 
  -4   4  13      111.15       43.00     39.03 o 
  -3   4  13      882.33      871.71     48.67 o 
  -2   4  13        8.44      203.35     35.69 o 
  -1   4  13     2081.02     1856.49    163.05 o 
   0   4  13      127.39      121.27     26.28 o 
   1   4  13     2069.44     2012.53     75.85 o 
   2   4  13      146.01      630.29     42.99 o 
   3   4  13      623.50      573.51     43.80 o 
   4   4  13       35.50       40.99     30.01 o 
   5   4  13     2793.07     3308.73     66.27 o 
   6   4  13      189.01      197.70     25.06 o 
   7   4  13      127.29      160.68     27.09 o 
   8   4  13       38.96       50.97     28.24 o 
   9   4  13      319.31      407.82     50.57 o 
  -4   5  13      164.64       89.06     39.13 o 
  -3   5  13      205.64      203.87     63.27 o 
  -2   5  13      381.75      353.36     32.00 o 
  -1   5  13        7.95       -5.29     26.45 o 
   0   5  13      220.49      321.18     45.83 o 
   1   5  13       33.23       80.94     18.62 o 
   2   5  13     1879.82     1757.04     55.16 o 
   4   5  13      204.65      193.76     32.25 o 
   5   5  13        1.22      -16.22     49.48 o 
   6   5  13      425.29      459.73     26.14 o 
   7   5  13      238.16      157.38     28.78 o 
   8   5  13      169.51      159.81     31.42 o 
   9   5  13       63.92        8.98     50.22 o 
  -3   6  13      601.98      585.68     80.31 o 
  -2   6  13       14.76       17.85     67.33 o 
  -1   6  13      679.01      534.57     65.71 o 
   0   6  13       32.58      -17.03     58.41 o 
   1   6  13     2016.09     1886.01     66.52 o 
   2   6  13       56.88       38.13     44.62 o 
   3   6  13     1228.03      991.27     49.48 o 
   4   6  13       10.05      -10.74     29.68 o 
   5   6  13      526.45      575.89     36.72 o 
   6   6  13      194.60      188.35     45.83 o 
   7   6  13      227.18      246.11     35.55 o 
   8   6  13        0.13       43.82     55.16 o 
   9   6  13      419.97      412.18     36.15 o 
  -3   7  13        1.38      -21.09     84.36 o 
  -2   7  13     1120.48     1030.21     81.12 o 
  -1   7  13      186.99       75.44     69.76 o 
   0   7  13     1502.69     1515.30     73.82 o 
   1   7  13       72.34      -18.66     58.41 o 
   2   7  13     1297.39     1298.71     61.65 o 
   3   7  13      199.35      158.99     47.05 o 
   4   7  13      355.97      331.10     28.84 o 
   5   7  13        0.45        9.93     29.62 o 
   6   7  13      464.70      476.21     64.49 o 
   7   7  13       11.50       27.35     36.04 o 
   8   7  13       13.95       49.01     40.12 o 
   9   7  13        1.57       48.70     60.84 o 
  -2   8  13       23.84       59.22     81.93 o 
  -1   8  13      352.58      366.66     77.87 o 
   0   8  13       33.75       -4.06     64.90 o 
   1   8  13       74.07       33.26     59.22 o 
   2   8  13       13.61       68.14     58.41 o 
   3   8  13      283.67      321.23     52.73 o 
   4   8  13       15.67       -9.54     33.95 o 
   5   8  13       90.71       78.63     37.41 o 
   6   8  13       10.71       40.98     30.83 o 
   7   8  13      455.59      528.31     31.82 o 
   8   8  13       63.05       23.70     32.41 o 
  -1   9  13       52.72        4.87     81.12 o 
   0   9  13      115.92      144.39     76.25 o 
   2   9  13      373.98      356.92     60.84 o 
   3   9  13       25.47      -16.22     56.78 o 
   4   9  13      471.36      492.82     50.77 o 
   5   9  13        1.02        5.68     34.87 o 
   6   9  13      310.62      296.03     43.01 o 
   7   9  13       55.82       27.99     43.58 o 
   8   9  13      166.99      124.64     42.26 o 
   1  10  13       35.95       64.90     76.25 o 
   2  10  13       17.24       21.09     62.46 o 
   3  10  13      361.56      301.99     45.85 o 
   4  10  13       57.63        0.86     42.67 o 
   5  10  13       58.11       42.45     43.81 o 
   6  10  13        6.85       33.69     42.16 o 
   7  10  13      282.87      253.06     44.43 o 
   3  11  13        3.23       41.34     48.26 o 
   4  11  13      507.95      421.61     54.73 o 
   5  11  13       23.10       15.49     46.16 o 
  -3 -10  14        1.26       98.39     55.78 o 
  -2 -10  14       78.67      108.82     51.43 o 
  -5  -9  14      161.31      236.68     47.83 o 
  -4  -9  14       95.93       79.16     50.19 o 
  -3  -9  14      293.61      210.90     52.18 o 
  -2  -9  14       29.12       70.98     40.73 o 
  -1  -9  14      135.55      141.28     36.81 o 
   0  -9  14        5.58       35.70     51.10 o 
   1  -9  14      320.39      404.02     55.29 o 
  -6  -8  14       13.67       26.05     51.72 o 
  -5  -8  14        3.56       -2.43     72.20 o 
  -4  -8  14      224.20      262.30     45.25 o 
  -3  -8  14       55.74      122.72     45.58 o 
  -2  -8  14      234.44      189.51     35.77 o 
  -1  -8  14        7.72       11.39     33.44 o 
   0  -8  14      815.68     1073.81     39.94 o 
   1  -8  14       14.61       56.53     47.14 o 
   2  -8  14       94.73       81.12     68.14 o 
  -6  -7  14      118.97       89.26     46.11 o 
  -5  -7  14        0.89        5.03     46.99 o 
  -4  -7  14        9.13       18.25     45.89 o 
  -3  -7  14      615.13      647.65     41.50 o 
  -2  -7  14      259.93      250.03     27.06 o 
  -1  -7  14        0.06        5.57     24.19 o 
   0  -7  14        5.67        6.28     23.08 o 
   1  -7  14      781.98      779.33     31.38 o 
   2  -7  14        0.79       98.68     39.45 o 
   3  -7  14       69.35       42.99     51.92 o 
  -7  -6  14      120.20       70.96     47.78 o 
  -6  -6  14      311.60      280.50     45.26 o 
  -5  -6  14        1.08        4.06     66.52 o 
  -4  -6  14      236.92      129.75     39.51 o 
  -3  -6  14        3.24       34.27     50.70 o 
  -2  -6  14      945.12     1062.43     44.03 o 
  -1  -6  14      152.75      103.47     22.97 o 
   0  -6  14       54.13       65.42     21.13 o 
   1  -6  14        0.56        4.37     27.52 o 
   2  -6  14      893.12      880.03     55.09 o 
   3  -6  14       14.14      164.18     40.54 o 
   4  -6  14      154.41       98.03     45.60 o 
  -7  -5  14       28.25      114.78    118.84 o 
  -6  -5  14       65.02       59.95     60.43 o 
  -5  -5  14      178.17      214.02     53.91 o 
  -4  -5  14       15.53      -23.29     48.69 o 
  -3  -5  14      381.28      364.06     53.54 o 
  -2  -5  14        1.81       95.00     46.47 o 
  -1  -5  14      251.67      120.52     28.10 o 
   0  -5  14       94.76       71.90     21.13 o 
   1  -5  14      932.75      904.04     26.89 o 
   2  -5  14        3.45       20.44     18.43 o 
   3  -5  14      456.40      455.18     39.93 o 
   4  -5  14       26.48       42.99     56.78 o 
   5  -5  14       53.89      126.06     50.22 o 
  -7  -4  14        2.10      102.63     78.28 o 
  -6  -4  14       71.24      146.66     53.04 o 
  -5  -4  14      110.95       83.10     48.45 o 
  -3  -4  14      100.51       49.32     46.52 o 
  -2  -4  14      956.02     1022.24     52.03 o 
  -1  -4  14      403.03      366.98     45.01 o 
   0  -4  14       75.89       78.56     30.58 o 
   1  -4  14      604.54      513.56     34.31 o 
   2  -4  14     1343.16     1398.98     34.58 o 
   3  -4  14       55.20      181.81     77.47 o 
   4  -4  14       20.93       39.75     58.41 o 
   5  -4  14      253.76      278.95     47.69 o 
   6  -4  14      477.30      426.05     54.60 o 
  -6  -3  14      139.02      171.21     51.39 o 
  -5  -3  14      364.25      475.71     50.47 o 
  -4  -3  14        1.12       28.64     45.58 o 
  -3  -3  14      103.40       13.01     46.08 o 
  -2  -3  14      189.96      367.04     44.82 o 
  -1  -3  14     1961.41     1847.06     82.74 o 
   0  -3  14       29.39       20.86     37.17 o 
   1  -3  14     2080.80     1714.26     44.26 o 
   2  -3  14      207.48      451.51     26.54 o 
   3  -3  14     1896.77     1827.60     42.92 o 
   4  -3  14        4.27      -11.36     50.29 o 
   5  -3  14       25.32       33.26     61.65 o 
   6  -3  14       11.06       -2.43     66.52 o 
  -7  -2  14        3.79       -3.64     56.75 o 
  -6  -2  14       71.32        9.73     80.31 o 
  -5  -2  14      384.87      464.59     48.26 o 
  -4  -2  14      246.16      429.92     75.44 o 
  -3  -2  14       65.70      148.26     45.02 o 
  -2  -2  14     1375.76     1485.02     49.42 o 
  -1  -2  14       23.38       -4.96     40.13 o 
   0  -2  14     4412.80     5786.17    219.43 o 
   1  -2  14        2.87       16.28     28.57 o 
   2  -2  14      742.29      663.07     26.54 o 
   3  -2  14       95.72      292.60     24.90 o 
   4  -2  14     1957.90     1918.55     90.45 o 
   5  -2  14        9.75       34.04     42.43 o 
   6  -2  14       82.14       47.35     48.45 o 
   7  -2  14        7.28        3.03     38.08 o 
  -7  -1  14       72.20       25.38     58.50 o 
  -6  -1  14        7.21       -8.92     76.25 o 
  -5  -1  14     1393.00     1672.13     67.73 o 
  -4  -1  14        1.68       22.21     41.67 o 
  -3  -1  14     1294.08     1209.29     48.09 o 
  -2  -1  14      116.14      474.28     43.01 o 
  -1  -1  14     2141.55     2017.68     48.74 o 
   0  -1  14      119.33      113.31     35.80 o 
   1  -1  14     1598.78     1547.84     40.68 o 
   2  -1  14       13.89      218.48     28.40 o 
   3  -1  14     1060.64     1032.54     26.26 o 
   4  -1  14        7.72       58.49     33.78 o 
   5  -1  14       19.96       84.75     39.86 o 
   6  -1  14       58.32       -0.78     45.58 o 
   7  -1  14      771.02      764.00     53.31 o 
  -5   0  14       10.44        4.06     68.14 o 
  -4   0  14     1082.92     1258.60     47.53 o 
  -3   0  14       54.58       81.92     38.55 o 
  -2   0  14      233.13      160.37     45.02 o 
  -1   0  14      418.21      310.09     38.43 o 
   0   0  14     1976.49     2899.08    148.04 o 
   1   0  14       43.77       33.11     30.96 o 
   2   0  14       39.81       21.43     29.54 o 
   3   0  14       16.17      412.46     39.81 o 
   4   0  14     1579.16     1566.38     45.09 o 
   5   0  14       83.26       99.35     51.10 o 
   6   0  14       73.82       99.47     41.86 o 
   7   0  14       22.32       70.28     48.41 o 
   8   0  14      191.32      156.42     53.63 o 
  -6   1  14       41.21      -12.98     76.25 o 
  -5   1  14       31.19       -8.92     67.33 o 
  -4   1  14      126.98      157.06     97.75 o 
  -3   1  14      346.55      295.65     79.09 o 
  -2   1  14        1.86      270.49     37.31 o 
  -1   1  14      376.01      401.73     37.07 o 
   0   1  14       12.43        2.28     32.22 o 
   1   1  14     2038.78     1740.51     92.07 o 
   2   1  14      254.93      243.92     29.76 o 
   3   1  14        4.27        5.48     25.37 o 
   4   1  14        1.48       15.98     16.52 o 
   5   1  14      942.57     1110.52     42.73 o 
   6   1  14       68.27      107.08     41.51 o 
   7   1  14       82.36      138.02     46.20 o 
   8   1  14       11.47       54.04     51.59 o 
  -6   2  14       90.40       79.00     55.57 o 
  -5   2  14       85.60        4.91     46.88 o 
  -4   2  14      663.57      706.46     83.96 o 
  -3   2  14       57.77       25.80     34.66 o 
  -2   2  14      503.81      486.56     38.39 o 
  -1   2  14       77.72       33.06     33.14 o 
   0   2  14      976.34     1334.36     38.55 o 
   1   2  14       28.98       -0.75     28.62 o 
   2   2  14     1034.33      875.39     31.49 o 
   3   2  14      206.51      535.39     59.22 o 
   4   2  14     1162.47     1091.74     30.12 o 
   5   2  14        4.77       30.67     20.30 o 
   6   2  14      554.25      541.03     22.81 o 
   7   2  14        4.95       59.31     43.85 o 
   8   2  14       35.92      148.74     71.38 o 
  -5   3  14      108.88       91.14     46.03 o 
  -4   3  14       62.32       16.58     39.68 o 
  -3   3  14     1166.39     1148.10     42.31 o 
  -2   3  14       10.56       36.19     35.41 o 
  -1   3  14      121.64       84.04     31.96 o 
   0   3  14       44.96        3.15     28.65 o 
   1   3  14      470.74      450.53     29.70 o 
   2   3  14      122.77      138.15     26.12 o 
   3   3  14      657.16      532.95     41.37 o 
   4   3  14       26.46       -1.53     31.36 o 
   5   3  14      288.09      403.16     27.28 o 
   6   3  14      370.55      321.36     24.58 o 
   7   3  14        2.83        3.91     24.14 o 
   8   3  14        0.05       61.19     48.92 o 
   9   3  14      328.38      388.56     55.42 o 
  -4   4  14        7.46      -23.52     45.43 o 
  -3   4  14       62.81       76.90     36.52 o 
  -2   4  14     1116.82      939.98     68.95 o 
  -1   4  14      767.07      643.62     51.51 o 
   0   4  14        3.67        1.38     26.51 o 
   1   4  14      400.18      301.69     25.78 o 
   2   4  14     1294.22     1234.63     54.35 o 
   3   4  14       60.28      187.38     44.62 o 
   4   4  14       36.22        1.62     37.31 o 
   5   4  14      633.43      580.23     31.30 o 
   6   4  14      770.93      713.88     34.60 o 
   7   4  14       87.87       93.03     27.75 o 
   8   4  14        3.91       -6.49     69.76 o 
   9   4  14        6.37       67.11     51.26 o 
  -3   5  14      211.30      190.65     35.33 o 
  -2   5  14      235.41      138.79     33.36 o 
  -1   5  14     1944.66     1507.29     70.17 o 
   0   5  14      204.39      207.12     24.50 o 
   1   5  14     2186.53     1960.39     81.52 o 
   2   5  14      166.04       98.97     45.43 o 
   3   5  14     1028.64      955.58     52.73 o 
   4   5  14      289.45      238.03     47.86 o 
   5   5  14       46.53       27.06     25.69 o 
   6   5  14      389.18      334.05     22.60 o 
   7   5  14      589.62      562.33     49.37 o 
   8   5  14        5.94       27.92     35.26 o 
   9   5  14       20.70       13.93     50.96 o 
  -3   6  14       28.35       36.50     80.31 o 
  -2   6  14      214.82      283.92     74.63 o 
  -1   6  14      101.74       32.45     64.90 o 
   0   6  14      445.66      605.15     68.14 o 
   1   6  14      132.63       85.17     59.22 o 
   2   6  14      564.88      618.13     54.35 o 
   3   6  14      330.05      171.16     44.62 o 
   4   6  14      987.08      958.83     81.52 o 
   5   6  14       97.28      105.71     26.25 o 
   6   6  14      291.80      329.74     36.64 o 
   7   6  14       17.89       39.75     43.80 o 
   8   6  14      613.26      627.76     40.96 o 
   9   6  14       66.10       49.45     52.54 o 
  -3   7  14      256.65      268.50     89.23 o 
  -2   7  14        1.41      206.85     79.50 o 
  -1   7  14      857.40      824.17     81.12 o 
   0   7  14       61.35       42.99     68.95 o 
   1   7  14      372.30      339.89     60.84 o 
   2   7  14        3.55      116.81     58.41 o 
   3   7  14      835.51      717.09     54.35 o 
   4   7  14       24.60        9.61     33.32 o 
   5   7  14        1.55        4.73     30.83 o 
   6   7  14        1.68       25.15     37.41 o 
   7   7  14      403.52      372.80     40.92 o 
   8   7  14        1.22       23.98     40.34 o 
  -1   8  14       56.65       16.22     81.93 o 
   0   8  14      288.15      325.29     73.82 o 
   1   8  14      145.67       79.50     64.08 o 
   2   8  14        1.56        3.24     56.78 o 
   3   8  14      129.84      118.43     56.78 o 
   4   8  14     1114.32      977.56     35.46 o 
   5   8  14       71.01       28.40     30.38 o 
   6   8  14        0.64       -0.15     39.04 o 
   7   8  14        9.08       51.92     51.10 o 
   8   8  14       99.42       93.77     44.63 o 
   0   9  14        2.06      -10.55     79.50 o 
   1   9  14      152.57       80.31     70.57 o 
   2   9  14       53.02      422.63     68.95 o 
   3   9  14      144.48       83.55     58.41 o 
   4   9  14        0.20       -5.26     40.72 o 
   5   9  14      107.88      201.59     33.39 o 
   6   9  14       25.81       12.17     41.87 o 
   7   9  14       98.47      104.94     42.71 o 
   1  10  14       88.96       38.94     80.31 o 
   3  10  14       46.49       71.12     48.09 o 
   4  10  14      124.29      123.27     37.73 o 
   6  10  14       32.75      125.73     63.27 o 
  -4  -9  15      147.01       89.00     46.39 o 
  -3  -9  15       66.02       74.12     53.86 o 
  -2  -9  15      174.23      193.04     50.98 o 
  -1  -9  15       16.57       10.02     37.71 o 
   0  -9  15      345.81      309.03     55.94 o 
  -5  -8  15      141.09      135.75     47.33 o 
  -4  -8  15        7.17       -2.58     50.47 o 
  -3  -8  15      430.28      412.84     44.89 o 
  -2  -8  15      140.48      162.58     49.52 o 
  -1  -8  15       78.47       55.46     35.05 o 
   0  -8  15        0.41       11.57     34.01 o 
   1  -8  15      259.31      250.69     51.72 o 
   2  -8  15        0.94        7.30     71.38 o 
  -6  -7  15       42.58       84.66     55.06 o 
  -5  -7  15        4.14       42.85     58.23 o 
  -4  -7  15        1.98       19.16     42.83 o 
  -3  -7  15       17.82      129.96     47.44 o 
  -2  -7  15       61.72       77.36     28.35 o 
  -1  -7  15       66.92       40.41     28.45 o 
   0  -7  15        3.01       -3.63     24.90 o 
   1  -7  15        0.48        7.31     32.39 o 
   2  -7  15      651.62      689.89     38.35 o 
   3  -7  15       19.78       39.52     43.65 o 
  -6  -6  15       61.73       25.15     74.63 o 
  -5  -6  15      162.21      145.38     55.15 o 
  -4  -6  15       61.04        6.38     42.66 o 
  -3  -6  15      396.66      318.38     42.92 o 
  -2  -6  15      123.46      191.66     38.15 o 
  -1  -6  15     2267.43     1967.59     34.80 o 
   0  -6  15       63.96       95.19     23.38 o 
   1  -6  15      143.95       71.24     23.63 o 
   2  -6  15       24.96       93.61     33.46 o 
   3  -6  15     1090.91     1007.86     54.35 o 
   4  -6  15       34.95        8.67     47.56 o 
  -7  -5  15       10.75       45.68     65.71 o 
  -6  -5  15      359.12      371.17     59.92 o 
  -5  -5  15       16.15       33.26     74.63 o 
  -4  -5  15      271.78      309.74     59.22 o 
  -3  -5  15      157.66      291.09     50.09 o 
  -2  -5  15      316.96      296.14     48.59 o 
  -1  -5  15       65.11       47.39     45.99 o 
   0  -5  15      776.93     1006.87     25.95 o 
   1  -5  15      193.55      172.19     21.68 o 
   2  -5  15       36.02       85.74     32.24 o 
   3  -5  15      141.32      145.04     41.68 o 
   4  -5  15      331.54      322.88     48.39 o 
   5  -5  15       72.87       75.44     67.33 o 
  -7  -4  15        0.48       51.44     70.17 o 
  -6  -4  15       85.43       71.94     58.47 o 
  -5  -4  15      658.66      793.22     60.15 o 
  -4  -4  15      125.86       58.43     53.26 o 
  -3  -4  15      337.11      325.00     50.57 o 
  -2  -4  15       64.24      336.15     48.11 o 
  -1  -4  15      289.99      355.31     46.55 o 
   0  -4  15      102.85      110.83     33.72 o 
   1  -4  15       17.00       28.29     28.89 o 
   2  -4  15      672.84      835.04     22.53 o 
   3  -4  15      325.46      372.29     38.32 o 
   4  -4  15       73.49       12.98     58.41 o 
   5  -4  15       74.60       99.05     49.81 o 
   6  -4  15        0.06       37.31     73.01 o 
  -7  -3  15       14.51       66.79     60.46 o 
  -6  -3  15       21.12       78.29     55.99 o 
  -5  -3  15      102.87      159.52     52.73 o 
  -4  -3  15      387.27      552.23     56.78 o 
  -3  -3  15       13.84      -34.88     76.25 o 
  -2  -3  15      369.03      307.36     48.62 o 
  -1  -3  15     1126.92     1031.17     49.69 o 
   0  -3  15     1310.20     2148.78    103.83 o 
   1  -3  15     1295.47     1078.92     46.61 o 
   2  -3  15      197.77      225.86     26.49 o 
   3  -3  15       21.86       48.09     21.83 o 
   4  -3  15      478.69      491.82     44.17 o 
   5  -3  15       67.40       10.72     46.68 o 
   6  -3  15       48.34       36.50     69.76 o 
  -7  -2  15       73.18       39.79     63.27 o 
  -6  -2  15       26.40       81.38     53.20 o 
  -5  -2  15      565.26      766.48     55.32 o 
  -4  -2  15       50.98      -19.74     48.59 o 
  -3  -2  15     1539.26     1516.59     55.33 o 
  -2  -2  15        0.11     1185.01    181.71 o 
  -1  -2  15      611.89      480.41     60.43 o 
   0  -2  15      126.90      217.57     41.37 o 
   1  -2  15     1575.44     1425.24     60.41 o 
   2  -2  15      394.23      529.72     27.65 o 
   3  -2  15      483.60      565.77     27.42 o 
   4  -2  15       96.85       71.07     68.95 o 
   5  -2  15      712.19      700.59     57.19 o 
   6  -2  15       17.74       38.94     65.71 o 
   7  -2  15       51.78       26.53     45.80 o 
  -6  -1  15       48.38       54.00     54.60 o 
  -5  -1  15       36.03      138.47     58.00 o 
  -4  -1  15      222.97      234.56     47.68 o 
  -3  -1  15      170.59      107.76     44.70 o 
  -2  -1  15      628.02      594.03     45.89 o 
  -1  -1  15        7.52       71.33     40.86 o 
   0  -1  15      738.28      990.30     55.97 o 
   1  -1  15        3.73       -7.43     34.93 o 
   2  -1  15      706.80      585.81     27.24 o 
   3  -1  15        1.37      258.81     29.75 o 
   4  -1  15      514.29      543.84     31.03 o 
   5  -1  15       15.07       28.90     42.99 o 
   6  -1  15      240.90      247.81     47.02 o 
   7  -1  15      109.76      129.40     53.61 o 
  -5   0  15      106.02      143.50     56.38 o 
  -4   0  15       23.38       42.33     60.43 o 
  -3   0  15      664.78      610.97     45.62 o 
  -2   0  15        6.81      -12.17     60.03 o 
  -1   0  15       27.63       10.25     38.99 o 
   0   0  15      166.95      270.94     38.43 o 
   1   0  15     1368.94     1064.48     40.73 o 
   2   0  15      439.94      606.66     31.13 o 
   3   0  15       10.71       56.52     24.20 o 
   4   0  15        6.01        8.32     14.65 o 
   5   0  15      862.34     1210.03     56.78 o 
   6   0  15       11.95       21.47     44.64 o 
   7   0  15       19.90       84.36     62.46 o 
   8   0  15        6.19      103.02     82.74 o 
  -6   1  15      153.21      105.58     53.52 o 
  -5   1  15        6.75       30.87     45.85 o 
  -4   1  15       53.93       56.36     49.08 o 
  -3   1  15       62.22       14.13     34.05 o 
  -2   1  15      881.30      788.20     44.96 o 
  -1   1  15      191.09      171.34     51.51 o 
   0   1  15      330.21      353.56     37.54 o 
   1   1  15      438.08      367.49     66.92 o 
   2   1  15     1088.21     1041.56     35.55 o 
   3   1  15       98.52      221.01     29.55 o 
   4   1  15       19.33       32.45     32.33 o 
   5   1  15       67.84       81.52     28.10 o 
   6   1  15      939.43      934.02     48.18 o 
   7   1  15      174.43      178.01     48.09 o 
   8   1  15       13.17       61.95     52.44 o 
  -5   2  15      271.68      301.25     48.13 o 
  -4   2  15      108.33       63.06     41.24 o 
  -3   2  15        7.19      -27.58     50.29 o 
  -2   2  15        8.32      -21.62     36.50 o 
  -1   2  15      544.01      428.28     31.18 o 
   0   2  15       31.76       52.62     33.51 o 
   1   2  15      781.06      701.87     35.47 o 
   2   2  15       67.86       78.78     29.78 o 
   3   2  15     2971.55     2706.13     47.54 o 
   4   2  15      467.93      389.00     30.37 o 
   5   2  15       16.59       12.17     19.47 o 
   7   2  15      567.95      551.55     49.55 o 
   8   2  15       46.13      122.79     51.89 o 
  -5   3  15        9.96      -22.30     49.35 o 
  -4   3  15        5.60       34.91     45.02 o 
  -3   3  15        0.55       25.58     37.83 o 
  -2   3  15     1054.60      888.43     95.72 o 
  -1   3  15        0.55       -0.81     57.59 o 
   0   3  15      230.52      282.10     31.65 o 
   1   3  15       11.09       17.89     29.11 o 
   2   3  15     1013.37      854.53     31.91 o 
   3   3  15        1.36       -2.43     39.75 o 
   4   3  15      125.48      102.53     34.62 o 
   5   3  15      245.24      256.02     21.32 o 
   6   3  15     1098.36     1013.40     36.00 o 
   7   3  15        9.56        1.62     66.52 o 
   8   3  15      113.07      173.93     52.37 o 
  -4   4  15        8.57       41.69     45.02 o 
  -3   4  15       19.40      -20.13     38.20 o 
  -2   4  15        6.50       24.40     36.76 o 
  -1   4  15     1620.84     1468.64    193.47 o 
   0   4  15      223.40      225.50     29.23 o 
   1   4  15      260.64      186.39     27.13 o 
   2   4  15      115.01      208.81     27.13 o 
   3   4  15      857.53      736.56     51.10 o 
   4   4  15       94.20       29.86     35.29 o 
   5   4  15      101.05      140.81     23.88 o 
   6   4  15      149.94      174.93     28.56 o 
   7   4  15      498.25      614.32     31.33 o 
   8   4  15       56.15       19.04     50.96 o 
  -4   5  15      423.79      300.95     91.66 o 
  -2   5  15       73.74       48.46     35.33 o 
  -1   5  15      537.12      359.91     46.24 o 
   0   5  15       35.89       61.65     26.45 o 
   1   5  15       51.76       55.29     23.29 o 
   2   5  15      175.33       90.04     49.48 o 
   3   5  15       27.08       46.24     45.43 o 
   4   5  15      332.34      305.19     82.74 o 
   5   5  15        3.72       -1.46     33.75 o 
   6   5  15      257.38      249.41     23.78 o 
   7   5  15        0.50       -6.91     33.90 o 
   8   5  15      119.81      122.36     50.19 o 
  -3   6  15      143.46       63.27     90.85 o 
  -2   6  15        1.27      281.48     81.12 o 
  -1   6  15      654.97      670.85     77.87 o 
   1   6  15      836.23      709.79     66.52 o 
   2   6  15       34.56      315.55     55.16 o 
   3   6  15      919.28      812.81     54.35 o 
   4   6  15        0.84       15.41     46.24 o 
   5   6  15      143.42      251.79     50.36 o 
   6   6  15       12.02       31.95     35.98 o 
   7   6  15      435.70      347.23     61.65 o 
   8   6  15       79.88       36.17     40.16 o 
  -2   7  15      339.84      214.97     90.04 o 
   0   7  15      100.56      181.71     76.25 o 
   1   7  15       72.03      -25.15     61.65 o 
   2   7  15      167.41      109.51     59.22 o 
   3   7  15       15.14       82.74     51.10 o 
   4   7  15      391.29      426.81     96.94 o 
   5   7  15      127.70      108.91     30.89 o 
   6   7  15      202.34      192.09     39.75 o 
   7   7  15       10.73       44.82     39.61 o 
   8   7  15      218.09      258.76     44.85 o 
   0   8  15        4.56        8.92     76.25 o 
   1   8  15      631.91      559.72     73.01 o 
   2   8  15      136.69      166.29     64.08 o 
   3   8  15       45.78       40.56     57.59 o 
   4   8  15        9.21       -4.83     36.73 o 
   5   8  15      924.32     1095.29     61.80 o 
   6   8  15       69.66       41.99     42.09 o 
   7   8  15       11.21       47.56     43.19 o 
   8   8  15        1.46       16.37     42.87 o 
   0   9  15      121.80       89.23     87.61 o 
   2   9  15      673.06      617.31     77.06 o 
   3   9  15        4.20       38.13     62.46 o 
   4   9  15       67.44       57.22     42.61 o 
   5   9  15        0.32       -1.62     64.90 o 
   6   9  15      559.00      592.72     47.02 o 
   7   9  15        3.69       34.22     44.20 o 
   3  10  15      340.77      352.88     51.61 o 
   4  10  15       41.82       69.91     46.74 o 
   5  10  15      101.41       75.85     66.11 o 
  -3  -9  16       68.10       52.15     55.82 o 
  -2  -9  16       16.44       19.97     51.43 o 
  -5  -8  16       87.69       42.20     50.76 o 
  -4  -8  16       81.50       84.14     47.06 o 
  -3  -8  16       62.39      129.94     55.99 o 
  -2  -8  16      103.58       72.54     41.66 o 
  -1  -8  16      102.57       71.30     38.42 o 
   0  -8  16      165.48      195.02     57.46 o 
   1  -8  16        0.07       22.62     53.92 o 
  -5  -7  16      300.79      374.70     49.02 o 
  -4  -7  16       68.15       66.42     44.63 o 
  -3  -7  16      145.67      105.99     43.87 o 
  -2  -7  16       36.91       38.75     30.67 o 
  -1  -7  16      891.10      813.99     33.72 o 
   0  -7  16       45.99       57.22     27.77 o 
   1  -7  16       15.14       45.39     35.46 o 
   2  -7  16       11.88       97.61     37.67 o 
  -5  -6  16        7.50      -19.00     60.41 o 
  -4  -6  16      240.61      288.07     58.90 o 
  -3  -6  16        2.79       92.38     47.26 o 
  -2  -6  16        2.57       20.11     44.81 o 
  -1  -6  16      226.30      185.22     30.00 o 
   0  -6  16      299.04      503.67     26.33 o 
   1  -6  16       33.67       26.66     25.23 o 
   2  -6  16       14.86       44.70     35.66 o 
   3  -6  16        2.77      134.73     44.78 o 
   4  -6  16      552.27      697.44     52.60 o 
  -6  -5  16        0.84       -3.24     95.72 o 
  -5  -5  16      155.33      140.67     61.88 o 
  -4  -5  16      116.16       80.06     56.81 o 
  -3  -5  16      358.76      378.80     54.77 o 
  -2  -5  16      148.90      205.07     51.26 o 
  -1  -5  16      455.24      469.91     50.85 o 
   0  -5  16      317.43      323.73     29.68 o 
   1  -5  16     2011.91     2105.16     46.95 o 
   2  -5  16        5.65       28.63     33.98 o 
   3  -5  16      231.36      175.30     43.41 o 
   4  -5  16        2.77       11.36     61.65 o 
  -6  -4  16      107.54       56.38     60.80 o 
  -5  -4  16        2.67      -12.08     58.78 o 
  -4  -4  16      594.90      506.35     59.83 o 
  -3  -4  16        3.16        8.11     72.20 o 
  -2  -4  16       36.59       34.22     49.67 o 
  -1  -4  16       24.35       87.61     60.03 o 
   0  -4  16      160.15      218.11     45.91 o 
   1  -4  16       27.39        5.00     36.89 o 
   2  -4  16      231.36      294.47     22.16 o 
   3  -4  16        4.47      137.26     41.44 o 
   4  -4  16      140.35      108.39     60.43 o 
   5  -4  16       18.34       22.71     64.90 o 
  -6  -3  16       61.19       54.31     57.92 o 
  -5  -3  16      115.24      122.58     57.05 o 
  -4  -3  16      659.01      595.24     87.20 o 
  -3  -3  16       63.80       82.45     51.51 o 
  -2  -3  16       16.69      518.87    107.48 o 
  -1  -3  16        4.30        5.69     46.19 o 
   0  -3  16        1.22       18.44     45.43 o 
   1  -3  16      174.42      122.55     28.36 o 
   2  -3  16       79.79       76.52     28.56 o 
   3  -3  16       76.50       86.95     33.08 o 
   4  -3  16       96.70       56.22     41.11 o 
   5  -3  16      689.40      885.07     52.73 o 
   6  -3  16       41.54       68.14     73.82 o 
  -6  -2  16       31.86       89.40     58.78 o 
  -5  -2  16       23.87      117.64     55.87 o 
  -4  -2  16      183.83      132.56     51.33 o 
  -3  -2  16      350.06      321.06     51.14 o 
  -2  -2  16      795.07      807.56     50.74 o 
  -1  -2  16      232.14      206.84     47.19 o 
   0  -2  16      805.01      966.86     77.87 o 
   1  -2  16      162.31      155.84     45.67 o 
   2  -2  16      654.87      659.07     29.50 o 
   3  -2  16        0.67      131.60     28.31 o 
   4  -2  16       14.14       11.75     41.25 o 
   5  -2  16        0.02       32.89     44.73 o 
   6  -2  16      296.85      309.60     53.04 o 
  -6  -1  16       40.06       48.01     58.81 o 
  -5  -1  16      618.93      724.21     58.05 o 
  -4  -1  16       17.02       -2.00     49.99 o 
  -3  -1  16      451.36      448.51     51.33 o 
  -2  -1  16       81.64      126.06     44.43 o 
  -1  -1  16     1692.45     1586.03     51.28 o 
   0  -1  16       19.91       15.41     58.41 o 
   1  -1  16      883.57      741.20     42.92 o 
   2  -1  16      102.07      107.23     27.44 o 
   3  -1  16      131.31      187.28     27.59 o 
   4  -1  16       47.46       56.55     30.95 o 
   5  -1  16      901.54      961.51     49.89 o 
   6  -1  16       64.90       88.31     88.01 o 
   7  -1  16      495.41      578.43     57.05 o 
  -6   0  16      346.17      440.28    107.89 o 
  -5   0  16        0.52       85.17     65.71 o 
  -4   0  16      283.73      361.58     50.13 o 
  -3   0  16        1.79       36.50     68.95 o 
  -2   0  16      248.73      216.41     43.99 o 
  -1   0  16       45.03       43.65     41.29 o 
   0   0  16      246.30      357.08     40.68 o 
   1   0  16        2.54       36.77     36.42 o 
   2   0  16     3103.70     2591.46    227.54 o 
   3   0  16      323.25      290.91     37.47 o 
   4   0  16      110.66      100.52     18.03 o 
   5   0  16        8.10       42.07     42.66 o 
   6   0  16      648.69      657.68     50.17 o 
   7   0  16       19.43       33.75     51.01 o 
  -5   1  16      121.13      161.04     42.40 o 
  -4   1  16       88.94       69.28     38.23 o 
  -3   1  16      175.52      104.43     44.78 o 
  -2   1  16        1.84      265.94     43.19 o 
  -1   1  16     1829.76     1758.40     68.14 o 
   0   1  16        0.13        0.34     36.73 o 
   1   1  16      486.04      383.48     36.66 o 
   2   1  16      149.69      180.43     34.61 o 
   3   1  16     1737.69     1614.98     38.14 o 
   4   1  16       42.09       63.06     29.60 o 
   5   1  16       15.99       38.82     30.50 o 
   6   1  16        0.08       26.77     45.31 o 
   7   1  16      408.00      476.00     53.04 o 
   8   1  16       11.24       45.37     55.82 o 
  -5   2  16       75.91       89.70     49.89 o 
  -4   2  16      407.21      483.02     63.27 o 
  -3   2  16        0.04       -0.65     42.73 o 
  -2   2  16      274.48      255.76     35.26 o 
  -1   2  16      152.79       85.62     39.27 o 
   0   2  16     1404.77     1965.77     46.57 o 
   1   2  16        2.04        5.00     33.13 o 
   2   2  16       13.28       11.33     31.77 o 
   3   2  16       81.67      185.25     41.37 o 
   4   2  16     1320.73     1221.28     53.43 o 
   5   2  16        0.29        6.01     21.84 o 
   6   2  16       42.49        9.96     46.42 o 
   7   2  16       67.72       47.85     49.59 o 
   8   2  16       92.49      131.18     53.77 o 
  -5   3  16       74.34      123.58     67.73 o 
  -4   3  16       27.20       34.07     52.73 o 
  -3   3  16      477.24      420.31     45.41 o 
  -2   3  16       31.89      192.20     40.20 o 
   0   3  16       17.03        9.73     33.00 o 
   1   3  16      341.81      294.78     33.10 o 
   2   3  16       88.56      275.24     51.92 o 
   3   3  16      583.90      494.83     48.67 o 
   4   3  16       13.11       19.47     45.43 o 
   5   3  16       82.99      131.87     24.84 o 
   6   3  16      144.25      122.58     26.94 o 
   7   3  16      316.42      308.76     50.70 o 
   8   3  16       57.18       25.53     53.35 o 
  -4   4  16      338.84      306.19     48.31 o 
  -3   4  16       45.40       15.23     40.89 o 
  -2   4  16      241.86      264.31     39.31 o 
  -1   4  16       57.08       49.74     35.01 o 
   0   4  16     1158.79     1533.68     38.54 o 
   1   4  16       27.74       16.32     28.25 o 
   2   4  16        0.98       10.37     27.60 o 
   3   4  16      122.48       72.20     47.86 o 
   4   4  16      837.74      681.64     40.96 o 
   5   4  16       13.08       18.02     25.62 o 
   6   4  16       24.15       44.67     24.12 o 
   7   4  16      182.63      155.48     29.93 o 
   8   4  16      136.57       67.12     55.03 o 
  -3   5  16      127.72      118.43     87.61 o 
  -2   5  16       58.63      187.38     75.44 o 
  -1   5  16        0.56      -15.41     35.69 o 
   0   5  16        6.55       25.15     30.83 o 
   1   5  16      725.13      647.84     29.00 o 
   2   5  16      212.12      476.17     54.35 o 
   3   5  16       15.37      -25.15     51.10 o 
   4   5  16      100.66       38.70     54.35 o 
   5   5  16      763.72      825.59     32.10 o 
   6   5  16       50.36       63.21     35.84 o 
   7   5  16        1.77       33.26     42.18 o 
   8   5  16        3.22        4.87     77.06 o 
  -2   6  16      191.86      130.60     89.23 o 
  -1   6  16        3.54       47.86     78.69 o 
   0   6  16     1544.10     2052.31     86.80 o 
   1   6  16      215.41      118.43     64.90 o 
   2   6  16      113.44       81.93     51.92 o 
   3   6  16      145.45      178.46     52.73 o 
   4   6  16      149.52      132.81    105.45 o 
   5   6  16        9.47        2.43     36.45 o 
   6   6  16      387.68      352.52     41.11 o 
   7   6  16       82.35      127.92     39.28 o 
   8   6  16       47.83       46.49     40.54 o 
   1   7  16     1069.18     1079.69     73.82 o 
   2   7  16       42.86       17.03     61.65 o 
   3   7  16      248.62      158.18     52.73 o 
   4   7  16        0.07        5.68     51.92 o 
   5   7  16      511.94      596.87     42.02 o 
   6   7  16        2.49       13.76     41.51 o 
   7   7  16      180.94      227.06     42.68 o 
   8   7  16        0.10       30.46     43.97 o 
   0   8  16       98.03      103.83     80.31 o 
   1   8  16        0.61      -12.17     72.20 o 
   2   8  16      938.89      877.71     72.20 o 
   3   8  16       63.92       12.17     60.03 o 
   4   8  16       19.53       -8.11     59.22 o 
   5   8  16       31.06       38.07     35.12 o 
   6   8  16      248.77      294.99     46.94 o 
   7   8  16       15.94       70.85     62.46 o 
   1   9  16       13.91       -8.11     81.93 o 
   2   9  16       12.08       65.71     77.87 o 
   3   9  16      440.10      432.36     68.95 o 
   4   9  16       10.77      -28.39     58.41 o 
   5   9  16       27.39      -13.79     68.95 o 
   6   9  16       23.35       23.76     46.37 o 
  -3  -8  17       18.49       22.73     46.38 o 
  -2  -8  17        4.57      140.61     44.55 o 
  -1  -8  17      232.89      178.03     40.99 o 
   0  -8  17       37.33       12.36     58.64 o 
  -5  -7  17       50.48       53.60     52.49 o 
  -4  -7  17      338.94      385.48     74.99 o 
  -3  -7  17       43.20       57.26     46.16 o 
  -2  -7  17       33.75      -11.24     32.58 o 
  -1  -7  17       24.31       29.85     30.89 o 
   0  -7  17      675.67      895.71     31.96 o 
   1  -7  17       43.35       39.31     37.59 o 
   2  -7  17       45.84       51.10     40.41 o 
  -5  -6  17        7.73       -7.43     61.78 o 
  -4  -6  17        5.59        6.37     61.95 o 
  -3  -6  17      419.48      356.14     69.76 o 
  -2  -6  17       12.11      126.93     46.74 o 
  -1  -6  17       72.62       49.35     31.78 o 
   0  -6  17        4.66       13.67     29.13 o 
   1  -6  17      623.92      686.91     39.63 o 
   2  -6  17        0.36       18.63     38.88 o 
   3  -6  17        7.18       79.23     47.01 o 
  -6  -5  17      169.07      137.20     69.76 o 
  -4  -5  17       23.64       -2.43     86.80 o 
  -3  -5  17        5.36      -10.74     56.13 o 
  -2  -5  17      321.70      404.14     57.49 o 
  -1  -5  17      131.98      166.50     51.44 o 
   0  -5  17      246.22      170.45     29.76 o 
   1  -5  17      193.04      119.85     25.32 o 
   2  -5  17      127.80      160.28     37.48 o 
   3  -5  17       30.27      172.84     46.66 o 
   4  -5  17      210.99      219.51     50.96 o 
  -6  -4  17       18.70       25.96     93.29 o 
  -5  -4  17      231.31      243.63     62.65 o 
  -4  -4  17        4.76      -16.22     90.85 o 
  -3  -4  17      101.95       95.77     55.56 o 
  -2  -4  17        2.32      -22.71     68.14 o 
  -1  -4  17      311.50      298.95     50.22 o 
   0  -4  17        0.00        5.27     47.94 o 
   1  -4  17      407.63      380.83     32.98 o 
   2  -4  17       68.63       50.16     23.44 o 
   3  -4  17      524.19      459.81     39.87 o 
   4  -4  17        1.94       52.49     50.29 o 
   5  -4  17      270.98      330.76     88.83 o 
  -6  -3  17      327.88      311.35     63.91 o 
  -5  -3  17      163.46      135.96     61.94 o 
  -4  -3  17        0.21      -22.71     77.06 o 
  -3  -3  17        6.39        3.24     79.50 o 
  -2  -3  17      314.99      324.34     53.00 o 
  -1  -3  17        3.80       21.09     69.76 o 
   0  -3  17       43.07       60.62     46.77 o 
   1  -3  17        5.71        2.05     45.41 o 
   2  -3  17      175.95      197.43     30.70 o 
   3  -3  17        7.23      101.39     30.78 o 
   4  -3  17        4.47       25.15     66.52 o 
   5  -3  17        0.57       15.25     47.83 o 
  -6  -2  17      181.39      119.16     62.81 o 
  -5  -2  17        6.28       72.32    101.40 o 
  -4  -2  17        2.37      -15.41     76.25 o 
  -3  -2  17      318.68      175.26     53.34 o 
  -2  -2  17      204.02      170.23     50.74 o 
  -1  -2  17     1004.09      976.28     53.04 o 
   0  -2  17       19.21       23.43     45.30 o 
   1  -2  17       80.16       53.84     41.92 o 
   2  -2  17       11.87      -12.49     33.98 o 
   3  -2  17     1123.32     1086.06     36.65 o 
   4  -2  17       46.96       76.68     44.07 o 
   5  -2  17        0.29       31.64     48.76 o 
   6  -2  17       20.28       86.65     54.15 o 
  -6  -1  17      236.60      247.97     62.07 o 
  -5  -1  17       15.47       38.29     56.39 o 
  -4  -1  17      174.85      233.48     79.50 o 
  -3  -1  17       18.04      129.73     52.19 o 
  -2  -1  17      595.87      473.90     50.70 o 
  -1  -1  17       33.84       51.21     44.45 o 
   0  -1  17       99.22      152.91     43.59 o 
   1  -1  17      177.17      143.74     43.24 o 
   2  -1  17     1133.84     1038.02     48.94 o 
   3  -1  17       63.80       89.61     29.51 o 
   4  -1  17      835.63      909.51     37.45 o 
   5  -1  17        9.12       25.55     48.18 o 
   6  -1  17       21.76       23.52     70.57 o 
   7  -1  17       38.07       95.82     55.35 o 
  -5   0  17      234.74      224.60     56.94 o 
  -4   0  17       62.64       40.56     69.76 o 
  -3   0  17       23.79      -25.15     50.07 o 
  -2   0  17       25.36      290.49     47.69 o 
  -1   0  17     1660.61     1467.81     52.46 o 
   0   0  17       93.01      167.39     41.86 o 
   1   0  17      635.57      554.38     42.73 o 
   2   0  17        0.01      175.90     40.15 o 
   3   0  17      406.75      346.14     30.21 o 
   4   0  17      299.60      278.35     51.65 o 
   5   0  17       33.04      153.17     45.72 o 
   6   0  17        7.94       24.85     49.32 o 
   7   0  17      184.03      269.27     56.20 o 
  -5   1  17       25.72        9.64     53.55 o 
  -4   1  17      476.62      471.54     53.33 o 
  -3   1  17        1.76       18.66     73.82 o 
  -2   1  17       10.72       -5.24     43.62 o 
  -1   1  17        7.42      -14.38     43.08 o 
   0   1  17      789.66     1224.00     46.53 o 
   1   1  17        0.05       33.73     37.81 o 
   2   1  17       40.33       55.97     36.83 o 
   3   1  17       14.62      212.64     32.60 o 
   4   1  17     1434.14     1233.64     39.14 o 
   5   1  17       61.59      107.54     36.79 o 
   6   1  17       51.84       48.87     48.72 o 
   7   1  17       14.89       30.01     73.01 o 
  -5   2  17       28.28       14.10     54.17 o 
  -3   2  17       79.47       23.22     47.53 o 
  -2   2  17        6.78      313.78     46.64 o 
  -1   2  17      132.47      128.10     41.45 o 
   0   2  17        1.29       41.37     46.24 o 
   1   2  17     1222.89     1156.36     42.73 o 
   2   2  17        1.82       49.26     34.27 o 
   3   2  17       15.54       -1.62     49.48 o 
   4   2  17       51.05       33.03     37.33 o 
   5   2  17      157.29      249.43     35.01 o 
   6   2  17        2.46       25.15     47.61 o 
   7   2  17       20.40       31.02     53.91 o 
  -4   3  17       73.14       75.14     50.66 o 
  -3   3  17       61.04       -6.73     44.05 o 
  -2   3  17      386.26      306.55     46.64 o 
  -1   3  17       23.88      -15.88     33.01 o 
   0   3  17      512.52      752.31     39.34 o 
   1   3  17       10.36       -7.97     34.28 o 
   2   3  17      889.19      720.64     38.13 o 
   3   3  17        1.76       90.04     51.10 o 
   4   3  17       76.39       68.95     48.67 o 
   5   3  17      243.12      280.83     30.74 o 
   6   3  17      400.69      406.72     27.46 o 
   7   3  17       18.51       37.07     53.00 o 
   8   3  17      190.56      178.95     56.71 o 
  -4   4  17        2.76        1.62     87.61 o 
  -3   4  17      391.92      340.53     52.32 o 
  -2   4  17       95.00       96.44     38.32 o 
  -1   4  17      589.89      438.71     37.80 o 
   0   4  17       14.61       33.70     31.93 o 
   1   4  17       43.70       24.78     30.57 o 
   2   4  17       17.13       56.84     30.30 o 
   3   4  17       80.91      109.51     54.35 o 
   5   4  17     1007.24     1356.53     52.53 o 
   6   4  17       22.13       27.94     25.92 o 
   7   4  17      131.40       78.06     53.26 o 
   8   4  17       39.85       48.31     56.50 o 
  -3   5  17       41.31        9.73     85.99 o 
  -2   5  17      241.98      220.64     83.55 o 
  -1   5  17       55.88       64.90     72.20 o 
   0   5  17      398.73      428.98     58.41 o 
   1   5  17        1.88        6.19     28.07 o 
   2   5  17      546.29      513.48     64.08 o 
   3   5  17        7.93      -17.85     56.78 o 
   4   5  17       24.05       10.55     49.48 o 
   5   5  17       20.38      -25.96     46.24 o 
   6   5  17      275.94      365.14     51.10 o 
   7   5  17       34.68       57.59     43.80 o 
  -2   6  17       30.56       55.16     84.36 o 
  -1   6  17      209.40      206.04     77.87 o 
   0   6  17       60.79       43.80     70.57 o 
   1   6  17       31.63      -17.85     64.90 o 
   2   6  17      273.41      248.22     60.84 o 
   3   6  17      505.85      397.48     60.84 o 
   4   6  17       85.25      120.06     54.35 o 
   5   6  17      143.67       70.24     32.55 o 
   6   6  17        6.20       -9.00     41.47 o 
   7   6  17      378.72      383.57     51.92 o 
   0   7  17      155.61      244.98     78.69 o 
   1   7  17      124.34      163.05     73.01 o 
   2   7  17      338.15      277.43     68.14 o 
   4   7  17       32.63       17.85     55.16 o 
   5   7  17        3.48        5.11     38.64 o 
   6   7  17       53.39       62.53     44.05 o 
   7   7  17       26.70      134.66     73.01 o 
   1   8  17       36.26       14.60     74.63 o 
   2   8  17       13.64       45.43     67.33 o 
   3   8  17      328.45      208.48     64.08 o 
   4   8  17        8.19       -4.87     57.59 o 
   5   8  17       73.27       -4.68     48.39 o 
   6   8  17       11.91       17.12     49.11 o 
   2   9  17        6.76       64.90     78.69 o 
   3   9  17        3.37       12.17     67.33 o 
   4   9  17      400.79      397.62     46.66 o 
   5   9  17        0.38        3.24     67.33 o 
  -4  -7  18        0.18       41.37     89.23 o 
  -3  -7  18        9.95       -0.43     54.74 o 
  -2  -7  18        3.19        8.20     35.13 o 
  -1  -7  18        9.49       35.84     33.27 o 
   0  -7  18        1.33       12.17     52.73 o 
   1  -7  18      395.25      295.07     42.21 o 
  -4  -6  18        0.19       10.55     83.55 o 
  -3  -6  18       36.91       27.41     54.67 o 
  -2  -6  18     1080.83     1042.05     55.52 o 
  -1  -6  18       85.49       56.08     33.67 o 
   0  -6  18       45.06       64.85     31.41 o 
   1  -6  18       13.37       59.19     46.43 o 
   2  -6  18      425.13      367.58     42.88 o 
  -5  -5  18       21.19        4.52     69.03 o 
  -4  -5  18       71.23       26.62     63.17 o 
  -3  -5  18      211.61      115.61     97.75 o 
  -2  -5  18       41.25      121.37     57.29 o 
  -1  -5  18      312.22      468.93     92.07 o 
   0  -5  18       31.14       76.46     31.74 o 
   1  -5  18        1.62       24.43     31.66 o 
   2  -5  18       24.30       49.92     39.50 o 
   3  -5  18      401.67      417.60     50.93 o 
  -5  -4  18        9.63       40.56     88.42 o 
  -4  -4  18      203.06      235.02     66.78 o 
  -3  -4  18       30.01        2.43     82.74 o 
  -2  -4  18      333.97      271.73     57.46 o 
  -1  -4  18       34.62       29.51     51.74 o 
   0  -4  18      798.82     1177.32     57.61 o 
   1  -4  18       26.16        2.91     39.95 o 
   2  -4  18      603.42      469.23     35.34 o 
   3  -4  18        8.50       57.43     41.19 o 
   4  -4  18      147.22      116.35     49.42 o 
  -5  -3  18       12.43       88.42     90.04 o 
  -4  -3  18       25.41       21.90     89.23 o 
  -3  -3  18        9.17        7.84     56.65 o 
  -2  -3  18        3.77       54.97     57.22 o 
  -1  -3  18      155.93      100.24     51.22 o 
   0  -3  18        1.03       54.70     49.27 o 
   1  -3  18      165.27       72.12     33.12 o 
   2  -3  18      148.28      137.68     34.04 o 
   3  -3  18      493.19      570.88     39.72 o 
   4  -3  18        0.15        9.73     73.82 o 
   5  -3  18       97.76      166.76     52.29 o 
  -5  -2  18      216.84      130.62     64.53 o 
  -4  -2  18      263.64      250.34     60.73 o 
  -3  -2  18       68.65       95.72     55.64 o 
  -2  -2  18       99.08       30.43     51.91 o 
  -1  -2  18       80.35       69.30     50.70 o 
   0  -2  18      113.20      225.44     48.17 o 
   1  -2  18        0.20       -9.86     45.04 o 
   2  -2  18       10.72       21.01     45.27 o 
   3  -2  18      121.99      179.03     32.75 o 
   4  -2  18      269.82      368.27     62.06 o 
   5  -2  18        3.65       40.56     72.20 o 
   6  -2  18        2.79       -0.67     56.20 o 
  -5  -1  18       16.53       23.52     92.48 o 
  -4  -1  18      199.80      130.71    113.16 o 
  -3  -1  18      457.11      485.97     79.90 o 
  -2  -1  18        0.22      163.48     50.76 o 
  -1  -1  18      106.64       92.82     47.89 o 
   0  -1  18        2.30        7.79     45.02 o 
   1  -1  18     1058.71     1009.97     58.81 o 
   2  -1  18       91.52       75.29     35.83 o 
   3  -1  18       19.14        4.99     35.31 o 
   4  -1  18        1.83       28.03     36.12 o 
   5  -1  18      408.31      431.86     53.04 o 
   6  -1  18       68.24       30.42     55.64 o 
  -5   0  18        9.15       11.56     60.67 o 
  -4   0  18       83.67      108.73     70.17 o 
  -3   0  18        5.25       35.69     77.87 o 
  -2   0  18      348.14      350.53     58.00 o 
  -1   0  18       41.26       61.39     46.11 o 
   0   0  18      443.62      559.95     46.15 o 
   1   0  18       37.33       60.46     42.97 o 
   2   0  18       22.44       64.09     41.29 o 
   3   0  18       14.92       52.26     40.10 o 
   4   0  18      126.62      113.25     37.74 o 
   5   0  18        0.83      121.68     66.52 o 
   6   0  18      109.48      178.96     53.61 o 
   7   0  18       43.21       54.35     81.93 o 
  -3   1  18      470.38      368.28     53.12 o 
  -2   1  18      151.75      114.70     46.77 o 
  -1   1  18       28.72       11.65     52.32 o 
   0   1  18       84.77       74.12     40.87 o 
   1   1  18     1672.48     1612.74     50.13 o 
   2   1  18       15.51       86.90     39.47 o 
   3   1  18       17.82       16.16     37.23 o 
   4   1  18      193.15      142.94     35.76 o 
   5   1  18      635.79      861.25     40.78 o 
   6   1  18       17.04        3.24     74.63 o 
   7   1  18        0.34       22.54     55.92 o 
  -4   2  18        8.23      -13.60     44.86 o 
  -3   2  18       14.31      -31.78     49.85 o 
  -2   2  18     1619.97     1432.88     99.37 o 
  -1   2  18       97.53       61.75     42.29 o 
   0   2  18       33.58       75.46     39.56 o 
   1   2  18       15.85       30.58     39.55 o 
   2   2  18      676.90      631.68     73.41 o 
   3   2  18        6.37       76.25     58.41 o 
   4   2  18      119.08       49.63     39.61 o 
   5   2  18      145.75      117.93     31.82 o 
   6   2  18      262.67      265.69     70.57 o 
   7   2  18      138.25      100.18     55.07 o 
  -4   3  18       41.94       15.86     53.99 o 
  -3   3  18       19.40       -2.39     46.47 o 
  -2   3  18       23.54       21.70     37.76 o 
  -1   3  18       54.61       18.66     49.48 o 
   0   3  18       23.78       23.95     36.91 o 
   1   3  18      109.28       86.05     36.31 o 
   2   3  18       26.35       20.98     35.04 o 
   3   3  18      116.76      150.07     57.59 o 
   5   3  18      577.42      682.59     30.89 o 
   6   3  18      121.16      186.19     39.31 o 
   7   3  18      108.90       95.87     55.91 o 
  -3   4  18       57.20       24.00     45.43 o 
  -2   4  18      229.49      140.79     42.25 o 
  -1   4  18       36.94        5.87     37.22 o 
   0   4  18      472.07      521.82     36.83 o 
   1   4  18      175.09       83.42     34.23 o 
   2   4  18      955.23      858.36     36.76 o 
   3   4  18       75.22       49.48     55.97 o 
   4   4  18      260.15      187.72     51.10 o 
   5   4  18       63.48       67.46     30.10 o 
   6   4  18      277.86      320.28     35.79 o 
  -2   5  18       12.12       74.63     81.93 o 
  -1   5  18      343.87      301.76     79.50 o 
   0   5  18        0.45      -15.41     68.14 o 
   1   5  18       30.58       31.68     26.43 o 
   2   5  18       93.17      180.90     64.08 o 
   3   5  18      466.21      421.01     63.27 o 
   4   5  18      104.51       60.03     54.35 o 
   5   5  18       50.86       51.18     33.15 o 
   6   5  18        0.68       67.33     73.82 o 
   7   5  18      123.01      107.89     75.44 o 
   0   6  18      198.41      210.91     76.25 o 
   2   6  18      160.93       97.34     61.65 o 
   3   6  18        4.62       32.45     58.41 o 
   4   6  18      338.14      326.09    150.48 o 
   5   6  18       63.35       11.99     34.43 o 
   6   6  18       12.94       48.67     79.50 o 
   7   6  18        1.55       76.69     86.39 o 
   0   7  18        2.62       60.03     81.12 o 
   1   7  18       66.19       53.54     77.87 o 
   2   7  18        2.27       34.07     64.08 o 
   3   7  18       49.64       21.90     63.27 o 
   4   7  18       10.93       -8.11     59.22 o 
   5   7  18       84.50      148.56     44.38 o 
   6   7  18        0.07       54.35     81.93 o 
   1   8  18        1.62       22.71     85.17 o 
   2   8  18        7.07      -26.77     71.38 o 
   3   8  18       59.41       44.62     64.08 o 
   4   8  18      206.89      194.69     65.71 o 
   6   8  18       28.78       22.21     49.30 o 
  -2  -7  19      443.19      437.25     49.31 o 
  -1  -7  19       75.63       62.03     43.90 o 
  -3  -6  19        2.01       47.69     56.81 o 
  -2  -6  19       12.54      249.14     52.60 o 
  -1  -6  19       42.90       67.82     35.94 o 
   0  -6  19        0.22       38.36     33.26 o 
   1  -6  19        1.07       33.07     42.22 o 
   2  -6  19       31.82       36.00     43.69 o 
  -4  -5  19      137.71      108.16     68.37 o 
  -3  -5  19       19.15      137.09     83.55 o 
  -2  -5  19        5.46       26.43     59.45 o 
  -1  -5  19       14.41       65.31     68.14 o 
   0  -5  19      461.88      586.23     50.92 o 
   1  -5  19       29.74        8.13     45.80 o 
   2  -5  19      186.44      144.54     70.97 o 
   3  -5  19        3.69        8.73     52.31 o 
  -4  -4  19       14.67      -31.64     94.91 o 
  -3  -4  19      191.45      177.08     63.22 o 
  -2  -4  19        0.09      190.24     58.30 o 
  -1  -4  19      118.76      105.29     56.32 o 
   0  -4  19       56.51       78.13     54.17 o 
   1  -4  19       67.75       76.62     40.98 o 
   2  -4  19      123.10      297.01     37.26 o 
   3  -4  19       56.33       66.60     43.38 o 
   4  -4  19       35.14       23.37     51.38 o 
  -5  -3  19       65.69       19.21     67.88 o 
  -4  -3  19      170.22      152.25     64.95 o 
  -2  -3  19      183.54      162.38     57.64 o 
  -1  -3  19        0.80       28.15     54.60 o 
   0  -3  19      569.43      713.30     56.01 o 
   1  -3  19       49.95       27.49     40.10 o 
   2  -3  19      151.28      184.30     35.84 o 
   3  -3  19       16.87      145.74     35.88 o 
   4  -3  19      406.52      332.15     53.59 o 
   5  -3  19       45.33       58.41     81.93 o 
  -5  -2  19        8.99      -13.79     89.23 o 
  -4  -2  19        9.11       15.41     86.80 o 
  -3  -2  19      280.86      332.16     57.92 o 
  -2  -2  19       12.25       -3.24     80.31 o 
  -1  -2  19       58.44       73.01     73.01 o 
   0  -2  19       20.63       40.56     70.57 o 
   1  -2  19      157.86      132.04     49.64 o 
   2  -2  19        1.94       49.52     38.99 o 
   3  -2  19        5.37      -12.77     39.79 o 
   4  -2  19       12.75       51.92     68.14 o 
   5  -2  19      201.23      264.08     55.17 o 
  -4  -1  19      108.04      119.24     85.99 o 
  -3  -1  19      100.03       65.49     55.60 o 
  -2  -1  19      134.24      149.12     53.31 o 
  -1  -1  19       45.26       23.86     50.17 o 
   0  -1  19      437.11      562.58     50.70 o 
   1  -1  19       42.50       16.08     46.75 o 
   2  -1  19      221.66      192.37     43.76 o 
   3  -1  19       22.79       13.49     37.23 o 
   4  -1  19        1.99       14.92     44.24 o 
   5  -1  19        6.19       -8.92     78.69 o 
   6  -1  19      265.37      262.83     59.07 o 
  -4   0  19       12.34       45.43     87.61 o 
  -3   0  19      219.42      181.33     55.55 o 
  -2   0  19       42.12       10.50     50.64 o 
  -1   0  19      126.43      121.71     48.59 o 
   0   0  19        9.67       57.77     45.14 o 
   1   0  19      260.07      280.99     48.14 o 
   2   0  19       48.34       11.68     43.30 o 
   3   0  19       55.78       52.06     43.28 o 
   4   0  19       85.45       22.24     39.21 o 
   5   0  19      349.12      341.80     44.62 o 
   6   0  19        7.94       44.62     80.31 o 
  -4   1  19        2.13       -0.81     86.80 o 
  -3   1  19        9.54        4.87     68.95 o 
  -2   1  19      240.20      259.01     98.97 o 
  -1   1  19        2.55       -9.63     47.46 o 
   0   1  19        0.73       15.54     42.67 o 
   1   1  19        8.06       19.14     43.17 o 
   2   1  19      445.35      331.76     43.55 o 
   3   1  19        0.42       36.10     42.45 o 
   4   1  19       20.77       29.20     51.92 o 
   5   1  19       49.05       48.81     38.50 o 
   6   1  19      230.87      140.87     57.05 o 
  -4   2  19        0.19      -15.25     57.25 o 
  -3   2  19      140.66      120.80     51.65 o 
  -2   2  19      201.44      302.57     50.85 o 
  -1   2  19      375.37      377.64     46.55 o 
   0   2  19       26.19       61.90     41.06 o 
   1   2  19       55.38       54.86     40.87 o 
   2   2  19        0.15      118.77     38.91 o 
   3   2  19     1123.05      898.79    107.08 o 
   4   2  19       53.19       36.19     43.93 o 
   5   2  19        5.26       12.94     43.37 o 
   6   2  19       23.11       64.08     77.87 o 
   7   2  19       88.50      100.56     59.07 o 
  -3   3  19       10.63       26.41     43.09 o 
  -2   3  19       33.58      -20.28     55.16 o 
  -1   3  19      250.39      199.60     42.86 o 
   0   3  19      883.08     1211.61     45.92 o 
   1   3  19       13.50       18.33     38.40 o 
   2   3  19      117.06      136.05     36.62 o 
   3   3  19        8.99       33.26     60.03 o 
   4   3  19      406.85      342.93     95.72 o 
   5   3  19      259.69      228.77     30.78 o 
   6   3  19       63.31       73.82     42.25 o 
   7   3  19       25.09       12.98     81.93 o 
  -2   4  19       17.74       18.74     43.98 o 
  -1   4  19       42.21       66.07     38.92 o 
   0   4  19       35.39       16.96     36.91 o 
   1   4  19       34.23       44.00     34.63 o 
   2   4  19       42.61      520.21    169.54 o 
   3   4  19      177.71      156.56     61.65 o 
   5   4  19      460.81      554.15     34.61 o 
   6   4  19        7.10       29.20     77.87 o 
  -1   5  19        2.18        0.81     74.63 o 
   0   5  19      216.81      233.62     74.63 o 
   1   5  19       42.81       26.77     67.33 o 
   2   5  19       96.66       64.90     63.27 o 
   3   5  19        6.56        0.00     60.84 o 
   4   5  19      576.04      435.82    156.56 o 
   5   5  19        9.64        6.43     46.36 o 
   6   5  19        4.08      100.59     81.12 o 
   7   5  19        8.38      100.59     78.69 o 
  -1   6  19       74.83      -23.52     82.74 o 
   0   6  19        4.86      -10.55     77.06 o 
   1   6  19      357.11      365.85     74.63 o 
   2   6  19       48.24       73.82     73.01 o 
   5   6  19      243.71      203.43     36.67 o 
   6   6  19       27.85       12.29     46.36 o 
   1   7  19       29.80      -20.28     71.38 o 
   2   7  19       58.25       10.55     69.76 o 
   3   7  19        4.82      -14.60     69.76 o 
   4   7  19       83.67       70.57     64.90 o 
   5   7  19       11.53      -20.28     64.90 o 
   6   7  19      145.80      162.20     49.85 o 
   4   8  19       21.21       51.92     64.90 o 
  -2  -6  20       85.67       97.09     50.38 o 
  -1  -6  20       15.22       18.99     38.12 o 
   0  -6  20      209.04      302.81     47.29 o 
  -3  -5  20      457.43      414.80     67.50 o 
  -2  -5  20        4.36       73.72     65.14 o 
  -1  -5  20        1.59       17.80     61.09 o 
   0  -5  20        0.90        3.62     43.77 o 
   1  -5  20      134.92      131.78     38.87 o 
   2  -5  20       56.32      119.90     46.95 o 
  -4  -4  20        1.39      -14.19     67.97 o 
  -3  -4  20       71.33       91.66     90.85 o 
  -2  -4  20      112.01      148.46     61.79 o 
  -1  -4  20        3.69       57.79     60.17 o 
   0  -4  20      220.65      282.74     45.85 o 
   1  -4  20       56.40       26.54     44.06 o 
   2  -4  20      699.78      682.03     40.50 o 
   3  -4  20       11.36       47.05     70.57 o 
  -4  -3  20       68.26       65.06     66.47 o 
  -3  -3  20      110.72       65.19     65.10 o 
  -2  -3  20        3.56       43.80     85.17 o 
  -1  -3  20       32.26       -1.29     55.92 o 
   0  -3  20       10.27        0.52     56.24 o 
   1  -3  20      256.45      218.65     42.84 o 
   2  -3  20       13.62        9.33     49.32 o 
   3  -3  20       96.77      106.59     38.46 o 
   4  -3  20        1.08        7.30     83.55 o 
  -4  -2  20       13.06       52.73     63.38 o 
  -3  -2  20       31.70      -17.03     85.17 o 
  -2  -2  20      122.38       76.35     59.35 o 
  -1  -2  20       47.01       48.67     79.50 o 
   0  -2  20        4.61       34.48     52.20 o 
   1  -2  20        4.77       49.86     52.16 o 
   2  -2  20      470.03      424.38     75.94 o 
   3  -2  20        2.17       42.12     41.44 o 
   4  -2  20        1.75       64.90     73.01 o 
   5  -2  20       21.69       25.96     86.80 o 
  -4  -1  20        7.67       36.85     62.51 o 
  -3  -1  20       21.21       68.95     85.17 o 
  -2  -1  20        4.12      121.68     80.31 o 
  -1  -1  20       51.49       81.66     53.04 o 
   0  -1  20       15.77       44.99     52.05 o 
   1  -1  20        8.27        4.26     50.44 o 
   2  -1  20       20.64       76.16     47.77 o 
   3  -1  20      553.17      476.98     50.23 o 
   4  -1  20       56.29       25.89     42.63 o 
   5  -1  20        4.06        8.92     77.87 o 
  -4   0  20       29.64       73.01     92.48 o 
  -3   0  20       72.14      121.74     56.94 o 
  -2   0  20       38.69      -14.08     52.94 o 
  -1   0  20        0.89        2.43     75.44 o 
   0   0  20      175.81      285.68     60.43 o 
   1   0  20        3.21        0.66     48.92 o 
   2   0  20       77.62       51.58     46.99 o 
   3   0  20       31.61       44.84     46.75 o 
   4   0  20      223.23      119.90     43.11 o 
   5   0  20        5.22       75.77     45.78 o 
   6   0  20       52.30       14.81     59.94 o 
  -3   1  20       81.10      137.00     54.17 o 
  -2   1  20       22.81       87.05     53.59 o 
  -1   1  20      720.19      687.13     52.02 o 
   0   1  20        0.74       -1.35     45.36 o 
   1   1  20        1.97       16.22     60.03 o 
   2   1  20        8.10       35.13     44.64 o 
   3   1  20      655.52      537.36     41.19 o 
   4   1  20       41.62       51.03     47.27 o 
   5   1  20      300.04      385.82     41.79 o 
   6   1  20       31.98      -12.17     85.17 o 
  -3   2  20       43.28       32.50     51.29 o 
  -2   2  20       40.07       -3.33     49.02 o 
  -1   2  20        0.38      -11.14     46.31 o 
   0   2  20      311.98      565.36     46.55 o 
   1   2  20       29.83       40.80     43.46 o 
   2   2  20        4.70       20.69     41.81 o 
   3   2  20        3.46       55.97     66.52 o 
   4   2  20      241.54      187.07     50.48 o 
   5   2  20      245.19      243.17     48.75 o 
   6   2  20        0.75       52.19     45.01 o 
  -2   3  20       14.42        6.49     58.41 o 
  -1   3  20      261.28      212.33     43.73 o 
   0   3  20      166.00      261.02     42.31 o 
   1   3  20      716.55      635.54     42.91 o 
   2   3  20       27.47       96.38     40.97 o 
   3   3  20       91.07       -8.92     62.46 o 
   5   3  20      243.31      249.43     34.03 o 
   6   3  20       15.32       42.79     45.45 o 
  -2   4  20       45.25        0.00     82.74 o 
  -1   4  20       41.50       27.58     46.24 o 
   0   4  20       96.03      144.67     39.97 o 
   1   4  20       89.59       93.93     37.78 o 
   2   4  20      631.19      627.20     51.51 o 
   3   4  20        0.12       87.61     63.27 o 
   4   4  20       81.03       78.69     61.65 o 
   5   4  20        0.37        2.53     47.04 o 
   6   4  20       11.53       96.53     87.61 o 
  -1   5  20       52.60        6.49     84.36 o 
   1   5  20      200.73      223.89     77.87 o 
   2   5  20       84.16       24.34     66.52 o 
   3   5  20       13.02       66.52     61.65 o 
   4   5  20       52.44       43.80     63.27 o 
   5   5  20       72.10       58.10     36.85 o 
   6   5  20        7.60       37.31     83.55 o 
   0   6  20        1.73      -25.96     81.93 o 
   2   6  20      245.30      228.76     73.82 o 
   3   6  20        0.78       -2.43     68.14 o 
   5   6  20        1.30      -28.39     60.03 o 
   2   7  20       15.89       33.26     71.38 o 
   3   7  20       88.93      113.57     68.14 o 
   4   7  20        7.90       51.92     69.76 o 
  -2  -5  21       41.78       34.46     66.42 o 
  -1  -5  21       31.05       70.52     65.60 o 
   0  -5  21        2.50      112.76    101.40 o 
  -3  -4  21       11.32       71.38     97.34 o 
  -2  -4  21        0.38        8.99     62.45 o 
  -1  -4  21       85.44      129.46     61.75 o 
   0  -4  21        3.65       15.60     47.11 o 
   1  -4  21       26.25       13.84     59.59 o 
   2  -4  21       18.55       18.46     47.02 o 
  -3  -3  21        6.33      -12.86     68.46 o 
  -2  -3  21      207.56      227.59     74.22 o 
  -1  -3  21       29.38       50.88     59.07 o 
   0  -3  21      215.32      460.35     61.65 o 
   1  -3  21       24.73       22.75     56.47 o 
   2  -3  21      106.27       53.51     45.71 o 
   3  -3  21        2.84       41.69     50.76 o 
  -2  -2  21        4.58      110.67     62.40 o 
  -1  -2  21      294.20      383.83     59.58 o 
   0  -2  21        8.17      -19.74     55.91 o 
   1  -2  21        9.93       59.45     54.92 o 
   2  -2  21       39.75       50.99     54.60 o 
   3  -2  21      188.70      113.94     45.20 o 
   4  -2  21       18.62       54.53     51.39 o 
  -3  -1  21        6.11       58.41     89.23 o 
  -2  -1  21       11.87      124.11     87.61 o 
  -1  -1  21       34.49       67.22     55.08 o 
   0  -1  21      526.71      919.50     99.78 o 
   1  -1  21        2.63       -1.52     53.91 o 
   2  -1  21       12.58      -15.80     52.46 o 
   3  -1  21       12.51       41.83     42.96 o 
   4  -1  21      226.41      232.38     54.59 o 
  -3   0  21      106.60      115.19     88.42 o 
  -2   0  21       31.88       37.89     55.42 o 
  -1   0  21      168.88      152.74     52.54 o 
   0   0  21       14.48       29.90     49.66 o 
   1   0  21       77.26      147.89     51.54 o 
   2   0  21       35.87       23.17     48.45 o 
   4   0  21        1.64       16.19     53.91 o 
   5   0  21      148.77      185.31     60.14 o 
  -3   1  21        4.47       18.66     91.66 o 
  -2   1  21        8.47       21.90     83.55 o 
  -1   1  21      166.13      124.40     49.67 o 
   0   1  21      104.53      128.82     47.74 o 
   1   1  21       21.30       16.09     46.77 o 
   2   1  21      101.60       56.94     47.58 o 
   3   1  21        1.57       26.42     47.02 o 
   4   1  21      129.70       81.49     52.21 o 
   5   1  21       95.53      115.00     55.16 o 
  -2   2  21       43.90       14.30     51.89 o 
  -1   2  21        7.34       30.21     47.66 o 
   0   2  21        8.08       10.64     45.29 o 
   1   2  21      515.59      479.57     64.49 o 
   2   2  21        9.31       25.23     43.65 o 
   3   2  21        3.75       22.71     65.71 o 
   4   2  21        1.14      -28.39     60.84 o 
   5   2  21        4.74       32.93     50.96 o 
  -2   3  21       25.01       34.06     49.48 o 
  -1   3  21        0.00       21.79     44.21 o 
   0   3  21       32.91       56.77     43.80 o 
   1   3  21       10.77       35.92     40.67 o 
   2   3  21      125.45      160.04     41.56 o 
   3   3  21        3.89       38.13     66.52 o 
   4   3  21       82.57       32.45     67.33 o 
   5   3  21        3.56       44.74     52.22 o 
  -1   4  21      137.01       65.71     86.80 o 
   0   4  21       38.46       38.27     40.60 o 
   1   4  21      105.57      113.90     39.54 o 
   2   4  21       16.81       77.24     39.31 o 
   3   4  21      152.52      112.76     68.95 o 
   4   4  21        0.44        3.24     67.33 o 
   5   4  21       83.82       33.72     37.10 o 
   1   5  21       42.19        5.68     81.93 o 
   2   5  21       30.57       26.77     71.38 o 
   3   5  21        9.40       54.35     67.33 o 
   4   5  21       15.34       -1.62     62.46 o 
   5   5  21        3.05       43.80     64.08 o 
   2   6  21        4.65        4.06     73.82 o 
   3   6  21      259.49      210.91     76.25 o 
   4   6  21        5.45        8.92     65.71 o 
  -1  -4  22        0.81       21.63     63.09 o 
   0  -4  22      211.93      373.02     56.05 o 
  -2  -3  22       34.41       58.40     65.84 o 
  -1  -3  22      196.50      179.06     62.45 o 
   0  -3  22        0.28      -30.01     91.66 o 
   1  -3  22       87.50       74.92     48.70 o 
   2  -3  22        0.19        6.23     47.14 o 
  -2  -2  22       24.29      -21.90     83.55 o 
  -1  -2  22        0.40        0.00     60.41 o 
   0  -2  22       62.53      139.28     59.92 o 
   1  -2  22       21.27       19.94     57.59 o 
   2  -2  22        0.60      -25.96     77.06 o 
   3  -2  22        0.48       58.41     47.65 o 
  -2  -1  22        2.53       28.92     60.10 o 
  -1  -1  22        1.88       33.54     57.05 o 
   0  -1  22       40.01      102.77     75.85 o 
   1  -1  22      258.41      279.31     56.75 o 
   2  -1  22        2.85       13.24     53.00 o 
   3  -1  22        2.15       28.39     74.63 o 
   4  -1  22      105.12      114.74     54.98 o 
  -2   0  22        8.61      -10.55     85.99 o 
  -1   0  22        6.20       17.23     54.17 o 
   0   0  22        0.96       16.22     68.95 o 
   1   0  22        0.31      -11.36     71.38 o 
   2   0  22      198.44      188.21     51.91 o 
   3   0  22        0.00       -5.93     56.13 o 
   4   0  22       71.53       52.19     58.04 o 
  -2   1  22        6.43        6.08     54.96 o 
  -1   1  22       66.33       64.70     50.66 o 
   0   1  22       14.82       48.86     51.23 o 
   1   1  22       58.22       37.03     49.32 o 
   2   1  22       29.91        3.24     65.71 o 
   3   1  22       98.37       51.28     42.79 o 
   4   1  22       85.80       74.21     57.87 o 
  -1   2  22        4.38       27.44     50.72 o 
   0   2  22        4.99       28.33     47.66 o 
   1   2  22       16.57       -0.22     47.54 o 
   2   2  22      107.02      126.20     47.90 o 
   4   2  22       43.23       16.05     56.32 o 
   5   2  22       36.33       47.43     54.47 o 
  -1   3  22      293.78      288.41     48.00 o 
   0   3  22       13.49       58.03     44.71 o 
   1   3  22        4.68       11.10     43.22 o 
   2   3  22        1.68       -6.49     44.24 o 
   3   3  22      206.12      133.85     69.76 o 
   4   3  22       12.12      -24.34     69.76 o 
   5   3  22       25.00       23.35     53.53 o 
   0   4  22      130.66      153.31     84.36 o 
   1   4  22        7.63        7.30     84.36 o 
   2   4  22       49.84       35.37     41.38 o 
   3   4  22       25.97        5.68     69.76 o 
   4   4  22       44.47      103.02     73.01 o 
   2   5  22      139.31       77.06     77.06 o 
   3   5  22      258.57      143.58     76.25 o 
   0  -2  23        5.27       54.85     64.90 o 
   1  -2  23      147.52       58.80     50.02 o 
  -1  -1  23       32.40       85.29     59.62 o 
   0  -1  23        6.90       24.34     79.50 o 
   1  -1  23       14.46        1.49     57.64 o 
   2  -1  23      142.85      123.47     49.91 o 
  -1   0  23      165.41      246.28     57.74 o 
   0   0  23        0.27      160.62     75.44 o 
   1   0  23       62.51       12.58     55.17 o 
   2   0  23        8.80        0.08     54.98 o 
   3   0  23       89.82       29.26     47.56 o 
   0   1  23       75.82      165.57     52.82 o 
   1   1  23       15.01       -0.81     68.14 o 
   2   1  23       67.00       59.39     52.18 o 
   3   1  23        2.01       53.54     74.63 o 
   0   2  23        1.76       50.39     50.10 o 
   1   2  23       14.63        5.28     49.51 o 
   2   2  23        3.71       13.85     48.90 o 
   3   2  23       41.03       84.36     73.82 o 
   1   3  23       60.77       -9.71     46.78 o 
   2   3  23      108.10       28.10     47.07 o 
   3   3  23        0.54       36.50     78.69 o 
                                                 
